# Supplementary material for: Polymorphism of dioctyl-terthiophene within thin films: The role of the first monolayer
Source: Chem Phys Lett. 2015 Jun 16;630:12–7. doi: 10.1016/j.cplett.2015.04.027 (PMC6472291; doi:10.1016/j.cplett.2015.04.027)
Supplement: Supplementary file 2 [file mmc2.zip › mmc2/DOTT_single_crystal_300K.cif]

 
data_rf663_0m 
  
_audit_creation_method            SHELXL-97 
_chemical_name_systematic 
; 
 ? 
; 
_chemical_name_common             ? 
_chemical_melting_point           ? 
_chemical_formula_moiety          ? 
_chemical_formula_sum 
 'C28 H40 S3' 
_chemical_formula_weight          472.78 
  
loop_ 
 _atom_type_symbol 
 _atom_type_description 
 _atom_type_scat_dispersion_real 
 _atom_type_scat_dispersion_imag 
 _atom_type_scat_source 
 'C'  'C'   0.0033   0.0016 
 'International Tables Vol C Tables 4.2.6.8 and 6.1.1.4' 
 'H'  'H'   0.0000   0.0000 
 'International Tables Vol C Tables 4.2.6.8 and 6.1.1.4' 
 'S'  'S'   0.1246   0.1234 
 'International Tables Vol C Tables 4.2.6.8 and 6.1.1.4' 
  
_symmetry_cell_setting            Monoclinic 
_symmetry_space_group_name_H-M    P2(1)/c 
  
loop_ 
 _symmetry_equiv_pos_as_xyz 
 'x, y, z' 
 '-x, y+1/2, -z+1/2' 
 '-x, -y, -z' 
 'x, -y-1/2, z-1/2' 
  
_cell_length_a                    5.5671(3) 
_cell_length_b                    63.113(3) 
_cell_length_c                    7.8847(5) 
_cell_angle_alpha                 90.00 
_cell_angle_beta                  107.604(3) 
_cell_angle_gamma                 90.00 
_cell_volume                      2640.6(3) 
_cell_formula_units_Z             4 
_cell_measurement_temperature     296(2) 
_cell_measurement_reflns_used     4864 
_cell_measurement_theta_min       2.58 
_cell_measurement_theta_max       26.91 
  
_exptl_crystal_description        'Plate' 
_exptl_crystal_colour             'colourless' 
_exptl_crystal_size_max           0.31 
_exptl_crystal_size_mid           0.28 
_exptl_crystal_size_min           0.07 
_exptl_crystal_density_meas       ? 
_exptl_crystal_density_diffrn     1.189 
_exptl_crystal_density_method     'not measured' 
_exptl_crystal_F_000              1024 
_exptl_absorpt_coefficient_mu     0.294 
_exptl_absorpt_correction_type    multi-scan 
_exptl_absorpt_correction_T_min   0.913 
_exptl_absorpt_correction_T_max   0.980 
_exptl_absorpt_process_details    SADABS 
  
_exptl_special_details 
; 
 ? 
; 
  
_diffrn_ambient_temperature       295(2) 
_diffrn_radiation_wavelength      0.71073 
_diffrn_radiation_type            MoK\a 
_diffrn_radiation_source          'Incoatec microfocus sealed tube' 
_diffrn_radiation_monochromator   'multilayer monochromator' 
_diffrn_measurement_device_type   'Bruker APEX-II CCD' 
_diffrn_measurement_method        '\f and \w scans' 
_diffrn_detector_area_resol_mean  ? 
_diffrn_standards_number          0 
_diffrn_standards_interval_count  ? 
_diffrn_standards_interval_time   ? 
_diffrn_standards_decay_%         ? 
_diffrn_reflns_number             25377 
_diffrn_reflns_av_R_equivalents   0.0320 
_diffrn_reflns_av_sigmaI/netI     0.0292 
_diffrn_reflns_limit_h_min        -6 
_diffrn_reflns_limit_h_max        6 
_diffrn_reflns_limit_k_min        -77 
_diffrn_reflns_limit_k_max        79 
_diffrn_reflns_limit_l_min        -9 
_diffrn_reflns_limit_l_max        9 
_diffrn_reflns_theta_min          1.29 
_diffrn_reflns_theta_max          26.50 
_reflns_number_total              5421 
_reflns_number_gt                 5076 
_reflns_threshold_expression      >2sigma(I) 
  
_computing_data_collection        'Bruker APEX2' 
_computing_cell_refinement        'Bruker SAINT' 
_computing_data_reduction         'Bruker SAINT' 
_computing_structure_solution     'SHELXS-97 (Sheldrick, 1990)' 
_computing_structure_refinement   'SHELXL-97 (Sheldrick, 1997)' 
_computing_molecular_graphics     'Bruker SHELXTL' 
_computing_publication_material   'Bruker SHELXTL' 
  
_refine_special_details 
; 
 Refinement of F^2^ against ALL reflections.  The weighted R-factor wR and 
 goodness of fit S are based on F^2^, conventional R-factors R are based 
 on F, with F set to zero for negative F^2^. The threshold expression of 
 F^2^ > 2sigma(F^2^) is used only for calculating R-factors(gt) etc. and is 
 not relevant to the choice of reflections for refinement.  R-factors based 
 on F^2^ are statistically about twice as large as those based on F, and R- 
 factors based on ALL data will be even larger. 
; 
  
_refine_ls_structure_factor_coef  Fsqd 
_refine_ls_matrix_type            full 
_refine_ls_weighting_scheme       calc 
_refine_ls_weighting_details 
 'calc w=1/[\s^2^(Fo^2^)+(0.0233P)^2^+2.7265P] where P=(Fo^2^+2Fc^2^)/3' 
_atom_sites_solution_primary      direct 
_atom_sites_solution_secondary    difmap 
_atom_sites_solution_hydrogens    geom 
_refine_ls_hydrogen_treatment     constr 
_refine_ls_extinction_method      none 
_refine_ls_extinction_coef        ? 
_refine_ls_number_reflns          5421 
_refine_ls_number_parameters      282 
_refine_ls_number_restraints      0 
_refine_ls_R_factor_all           0.0580 
_refine_ls_R_factor_gt            0.0546 
_refine_ls_wR_factor_ref          0.1282 
_refine_ls_wR_factor_gt           0.1244 
_refine_ls_goodness_of_fit_ref    1.183 
_refine_ls_restrained_S_all       1.183 
_refine_ls_shift/su_max           0.001 
_refine_ls_shift/su_mean          0.000 
  
loop_ 
 _atom_site_label 
 _atom_site_type_symbol 
 _atom_site_fract_x 
 _atom_site_fract_y 
 _atom_site_fract_z 
 _atom_site_U_iso_or_equiv 
 _atom_site_adp_type 
 _atom_site_occupancy 
 _atom_site_symmetry_multiplicity 
 _atom_site_calc_flag 
 _atom_site_refinement_flags 
 _atom_site_disorder_assembly 
 _atom_site_disorder_group 
S2 S 0.44765(12) 0.336285(10) 0.43783(9) 0.04159(17) Uani 1 1 d . . . 
S1 S 0.66911(13) 0.402825(10) 0.53354(10) 0.04376(18) Uani 1 1 d . . . 
S3 S 0.92521(13) 0.280632(10) 0.62643(10) 0.04375(18) Uani 1 1 d . . . 
C4 C 0.5008(5) 0.37971(4) 0.4656(3) 0.0377(5) Uani 1 1 d . . . 
C12 C 0.7445(5) 0.25817(4) 0.5549(3) 0.0405(6) Uani 1 1 d . . . 
C9 C 0.6759(5) 0.29733(4) 0.5272(3) 0.0384(5) Uani 1 1 d . . . 
C25 C 0.7068(5) 0.15691(4) 0.5435(4) 0.0432(6) Uani 1 1 d . . . 
H25A H 0.7661 0.1555 0.6733 0.052 Uiso 1 1 calc R . . 
H25B H 0.8518 0.1549 0.4992 0.052 Uiso 1 1 calc R . . 
C17 C 0.7520(5) 0.51079(4) 0.2611(3) 0.0399(6) Uani 1 1 d . . . 
H17A H 0.5795 0.5163 0.2223 0.048 Uiso 1 1 calc R . . 
H17B H 0.8259 0.5144 0.3869 0.048 Uiso 1 1 calc R . . 
C15 C 0.5903(5) 0.47619(4) 0.3500(3) 0.0399(6) Uani 1 1 d . . . 
H15A H 0.4176 0.4817 0.3096 0.048 Uiso 1 1 calc R . . 
H15B H 0.6627 0.4802 0.4753 0.048 Uiso 1 1 calc R . . 
C8 C 0.7049(5) 0.32020(4) 0.5387(3) 0.0367(5) Uani 1 1 d . . . 
C16 C 0.7419(5) 0.48679(4) 0.2429(3) 0.0396(5) Uani 1 1 d . . . 
H16A H 0.6678 0.4831 0.1171 0.048 Uiso 1 1 calc R . . 
H16B H 0.9143 0.4812 0.2819 0.048 Uiso 1 1 calc R . . 
C13 C 0.4260(5) 0.44224(4) 0.4459(4) 0.0427(6) Uani 1 1 d . . . 
H13A H 0.5002 0.4464 0.5706 0.051 Uiso 1 1 calc R . . 
H13B H 0.2551 0.4481 0.4050 0.051 Uiso 1 1 calc R . . 
C22 C 0.6733(5) 0.21866(4) 0.5233(4) 0.0428(6) Uani 1 1 d . . . 
H22A H 0.6137 0.2201 0.3936 0.051 Uiso 1 1 calc R . . 
H22B H 0.5269 0.2200 0.5672 0.051 Uiso 1 1 calc R . . 
C5 C 0.6206(5) 0.35918(4) 0.5088(3) 0.0372(5) Uani 1 1 d . . . 
C23 C 0.7893(5) 0.19678(4) 0.5708(4) 0.0430(6) Uani 1 1 d . . . 
H23A H 0.9332 0.1953 0.5245 0.052 Uiso 1 1 calc R . . 
H23B H 0.8521 0.1954 0.7005 0.052 Uiso 1 1 calc R . . 
C14 C 0.5812(5) 0.45209(4) 0.3366(3) 0.0398(5) Uani 1 1 d . . . 
H14A H 0.7533 0.4465 0.3782 0.048 Uiso 1 1 calc R . . 
H14B H 0.5083 0.4480 0.2116 0.048 Uiso 1 1 calc R . . 
C24 C 0.6021(5) 0.17912(4) 0.4957(4) 0.0432(6) Uani 1 1 d . . . 
H24A H 0.5427 0.1804 0.3658 0.052 Uiso 1 1 calc R . . 
H24B H 0.4561 0.1810 0.5392 0.052 Uiso 1 1 calc R . . 
C18 C 0.9028(5) 0.52157(4) 0.1546(3) 0.0398(6) Uani 1 1 d . . . 
H18A H 0.8282 0.5180 0.0286 0.048 Uiso 1 1 calc R . . 
H18B H 1.0750 0.5160 0.1927 0.048 Uiso 1 1 calc R . . 
C1 C 0.4086(5) 0.41853(4) 0.4362(3) 0.0388(5) Uani 1 1 d . . . 
C26 C 0.5125(5) 0.13974(4) 0.4661(4) 0.0436(6) Uani 1 1 d . . . 
H26A H 0.3677 0.1419 0.5104 0.052 Uiso 1 1 calc R . . 
H26B H 0.4529 0.1414 0.3365 0.052 Uiso 1 1 calc R . . 
C27 C 0.6078(6) 0.11730(4) 0.5096(4) 0.0496(7) Uani 1 1 d . . . 
H27A H 0.6691 0.1156 0.6392 0.060 Uiso 1 1 calc R . . 
H27B H 0.7504 0.1149 0.4634 0.060 Uiso 1 1 calc R . . 
C2 C 0.2053(5) 0.40637(4) 0.3567(4) 0.0465(6) Uani 1 1 d . . . 
H2 H 0.0459 0.4120 0.2967 0.056 Uiso 1 1 calc R . . 
C21 C 0.8569(5) 0.23655(4) 0.6010(4) 0.0457(6) Uani 1 1 d . . . 
H21A H 0.9164 0.2351 0.7308 0.055 Uiso 1 1 calc R . . 
H21B H 1.0033 0.2352 0.5573 0.055 Uiso 1 1 calc R . . 
C11 C 0.5079(5) 0.26361(4) 0.4602(4) 0.0509(7) Uani 1 1 d . . . 
H11 H 0.3811 0.2536 0.4096 0.061 Uiso 1 1 calc R . . 
C19 C 0.9143(5) 0.54555(4) 0.1736(4) 0.0457(6) Uani 1 1 d . . . 
H19A H 0.7423 0.5512 0.1351 0.055 Uiso 1 1 calc R . . 
H19B H 0.9890 0.5492 0.2995 0.055 Uiso 1 1 calc R . . 
C20 C 1.0661(6) 0.55611(4) 0.0664(4) 0.0544(7) Uani 1 1 d . . . 
H20A H 1.2367 0.5506 0.1035 0.082 Uiso 1 1 calc R . . 
H20B H 1.0702 0.5713 0.0863 0.082 Uiso 1 1 calc R . . 
H20C H 0.9884 0.5532 -0.0591 0.082 Uiso 1 1 calc R . . 
C6 C 0.8617(5) 0.35427(4) 0.6043(4) 0.0459(6) Uani 1 1 d . . . 
H6 H 0.9850 0.3645 0.6546 0.055 Uiso 1 1 calc R . . 
C10 C 0.4684(5) 0.28581(4) 0.4440(4) 0.0505(7) Uani 1 1 d . . . 
H10 H 0.3129 0.2919 0.3816 0.061 Uiso 1 1 calc R . . 
C7 C 0.9088(5) 0.33224(4) 0.6206(4) 0.0461(6) Uani 1 1 d . . . 
H7 H 1.0667 0.3265 0.6823 0.055 Uiso 1 1 calc R . . 
C3 C 0.2569(5) 0.38431(4) 0.3728(4) 0.0470(6) Uani 1 1 d . . . 
H3 H 0.1349 0.3739 0.3244 0.056 Uiso 1 1 calc R . . 
C28 C 0.4070(7) 0.10067(5) 0.4322(5) 0.0648(9) Uani 1 1 d . . . 
H28A H 0.2614 0.1034 0.4724 0.097 Uiso 1 1 calc R . . 
H28B H 0.4739 0.0867 0.4714 0.097 Uiso 1 1 calc R . . 
H28C H 0.3573 0.1013 0.3033 0.097 Uiso 1 1 calc R . . 
  
loop_ 
 _atom_site_aniso_label 
 _atom_site_aniso_U_11 
 _atom_site_aniso_U_22 
 _atom_site_aniso_U_33 
 _atom_site_aniso_U_23 
 _atom_site_aniso_U_13 
 _atom_site_aniso_U_12 
S2 0.0360(3) 0.0365(3) 0.0495(4) 0.0013(3) 0.0087(3) -0.0013(3) 
S1 0.0384(3) 0.0368(3) 0.0530(4) -0.0022(3) 0.0093(3) -0.0016(3) 
S3 0.0371(3) 0.0383(3) 0.0514(4) -0.0014(3) 0.0067(3) 0.0010(3) 
C4 0.0425(14) 0.0366(13) 0.0355(13) 0.0028(10) 0.0141(11) -0.0029(10) 
C12 0.0437(14) 0.0351(13) 0.0426(14) 0.0001(10) 0.0127(11) -0.0006(11) 
C9 0.0389(13) 0.0372(13) 0.0411(13) 0.0041(10) 0.0151(11) 0.0010(10) 
C25 0.0432(14) 0.0416(14) 0.0440(14) -0.0007(11) 0.0120(12) 0.0027(11) 
C17 0.0410(14) 0.0376(13) 0.0391(13) -0.0002(10) 0.0091(11) 0.0018(10) 
C15 0.0414(14) 0.0358(13) 0.0413(14) -0.0018(10) 0.0108(11) 0.0012(10) 
C8 0.0376(13) 0.0377(13) 0.0365(12) 0.0037(10) 0.0138(10) 0.0023(10) 
C16 0.0416(14) 0.0341(12) 0.0414(13) -0.0010(10) 0.0099(11) 0.0024(10) 
C13 0.0450(14) 0.0370(13) 0.0480(15) -0.0009(11) 0.0170(12) 0.0049(11) 
C22 0.0437(14) 0.0390(13) 0.0448(14) 0.0010(11) 0.0120(12) 0.0026(11) 
C5 0.0387(13) 0.0372(13) 0.0381(13) -0.0003(10) 0.0154(11) -0.0040(10) 
C23 0.0440(15) 0.0394(13) 0.0441(14) 0.0003(11) 0.0111(12) 0.0024(11) 
C14 0.0423(14) 0.0371(13) 0.0393(13) -0.0028(10) 0.0113(11) 0.0000(11) 
C24 0.0458(15) 0.0399(14) 0.0417(14) 0.0028(11) 0.0101(12) 0.0022(11) 
C18 0.0391(13) 0.0385(13) 0.0399(13) 0.0000(10) 0.0092(11) 0.0019(10) 
C1 0.0389(13) 0.0387(13) 0.0417(13) 0.0034(10) 0.0167(11) 0.0015(10) 
C26 0.0443(14) 0.0427(14) 0.0431(14) 0.0000(11) 0.0123(12) -0.0004(11) 
C27 0.0527(16) 0.0411(14) 0.0561(17) 0.0006(12) 0.0180(14) 0.0022(12) 
C2 0.0381(14) 0.0444(15) 0.0548(16) 0.0070(12) 0.0111(12) 0.0018(11) 
C21 0.0459(15) 0.0378(14) 0.0506(16) -0.0003(11) 0.0105(12) 0.0026(11) 
C11 0.0396(14) 0.0397(14) 0.0651(19) 0.0022(13) 0.0035(13) -0.0046(11) 
C19 0.0480(15) 0.0387(14) 0.0492(15) -0.0004(11) 0.0128(12) 0.0028(12) 
C20 0.0628(19) 0.0420(15) 0.0588(18) 0.0050(13) 0.0191(15) -0.0018(14) 
C6 0.0399(14) 0.0405(14) 0.0538(16) -0.0004(12) 0.0088(12) -0.0059(11) 
C10 0.0372(14) 0.0405(14) 0.0657(19) 0.0071(13) 0.0035(13) -0.0010(11) 
C7 0.0379(14) 0.0448(15) 0.0519(16) 0.0047(12) 0.0080(12) 0.0022(11) 
C3 0.0423(15) 0.0405(14) 0.0542(16) 0.0040(12) 0.0085(12) -0.0062(11) 
C28 0.073(2) 0.0455(17) 0.083(2) -0.0077(16) 0.0346(19) -0.0116(15) 
  
_geom_special_details 
; 
 All esds (except the esd in the dihedral angle between two l.s. planes) 
 are estimated using the full covariance matrix.  The cell esds are taken 
 into account individually in the estimation of esds in distances, angles 
 and torsion angles; correlations between esds in cell parameters are only 
 used when they are defined by crystal symmetry.  An approximate (isotropic) 
 treatment of cell esds is used for estimating esds involving l.s. planes. 
; 
  
loop_ 
 _geom_bond_atom_site_label_1 
 _geom_bond_atom_site_label_2 
 _geom_bond_distance 
 _geom_bond_site_symmetry_2 
 _geom_bond_publ_flag 
S2 C5 1.733(2) . ? 
S2 C8 1.739(3) . ? 
S1 C4 1.729(3) . ? 
S1 C1 1.733(3) . ? 
S3 C9 1.730(3) . ? 
S3 C12 1.731(3) . ? 
C4 C3 1.365(4) . ? 
C4 C5 1.450(3) . ? 
C12 C11 1.347(4) . ? 
C12 C21 1.499(3) . ? 
C9 C10 1.355(4) . ? 
C9 C8 1.453(3) . ? 
C25 C24 1.521(4) . ? 
C25 C26 1.522(4) . ? 
C25 H25A 0.9800 . ? 
C25 H25B 0.9800 . ? 
C17 C18 1.516(4) . ? 
C17 C16 1.521(3) . ? 
C17 H17A 0.9800 . ? 
C17 H17B 0.9800 . ? 
C15 C16 1.518(4) . ? 
C15 C14 1.524(3) . ? 
C15 H15A 0.9800 . ? 
C15 H15B 0.9800 . ? 
C8 C7 1.356(4) . ? 
C16 H16A 0.9800 . ? 
C16 H16B 0.9800 . ? 
C13 C1 1.500(3) . ? 
C13 C14 1.525(4) . ? 
C13 H13A 0.9800 . ? 
C13 H13B 0.9800 . ? 
C22 C21 1.522(4) . ? 
C22 C23 1.523(3) . ? 
C22 H22A 0.9800 . ? 
C22 H22B 0.9800 . ? 
C5 C6 1.362(4) . ? 
C23 C24 1.518(4) . ? 
C23 H23A 0.9800 . ? 
C23 H23B 0.9800 . ? 
C14 H14A 0.9800 . ? 
C14 H14B 0.9800 . ? 
C24 H24A 0.9800 . ? 
C24 H24B 0.9800 . ? 
C18 C19 1.520(3) . ? 
C18 H18A 0.9800 . ? 
C18 H18B 0.9800 . ? 
C1 C2 1.354(4) . ? 
C26 C27 1.515(4) . ? 
C26 H26A 0.9800 . ? 
C26 H26B 0.9800 . ? 
C27 C28 1.520(4) . ? 
C27 H27A 0.9800 . ? 
C27 H27B 0.9800 . ? 
C2 C3 1.419(4) . ? 
C2 H2 0.9400 . ? 
C21 H21A 0.9800 . ? 
C21 H21B 0.9800 . ? 
C11 C10 1.418(4) . ? 
C11 H11 0.9400 . ? 
C19 C20 1.518(4) . ? 
C19 H19A 0.9800 . ? 
C19 H19B 0.9800 . ? 
C20 H20A 0.9700 . ? 
C20 H20B 0.9700 . ? 
C20 H20C 0.9700 . ? 
C6 C7 1.413(4) . ? 
C6 H6 0.9400 . ? 
C10 H10 0.9400 . ? 
C7 H7 0.9400 . ? 
C3 H3 0.9400 . ? 
C28 H28A 0.9700 . ? 
C28 H28B 0.9700 . ? 
C28 H28C 0.9700 . ? 
  
loop_ 
 _geom_angle_atom_site_label_1 
 _geom_angle_atom_site_label_2 
 _geom_angle_atom_site_label_3 
 _geom_angle 
 _geom_angle_site_symmetry_1 
 _geom_angle_site_symmetry_3 
 _geom_angle_publ_flag 
C5 S2 C8 92.22(12) . . ? 
C4 S1 C1 92.45(13) . . ? 
C9 S3 C12 92.51(13) . . ? 
C3 C4 C5 128.9(2) . . ? 
C3 C4 S1 110.16(19) . . ? 
C5 C4 S1 120.90(19) . . ? 
C11 C12 C21 129.2(2) . . ? 
C11 C12 S3 110.3(2) . . ? 
C21 C12 S3 120.5(2) . . ? 
C10 C9 C8 128.8(2) . . ? 
C10 C9 S3 110.00(19) . . ? 
C8 C9 S3 121.23(19) . . ? 
C24 C25 C26 112.6(2) . . ? 
C24 C25 H25A 109.1 . . ? 
C26 C25 H25A 109.1 . . ? 
C24 C25 H25B 109.1 . . ? 
C26 C25 H25B 109.1 . . ? 
H25A C25 H25B 107.8 . . ? 
C18 C17 C16 113.9(2) . . ? 
C18 C17 H17A 108.8 . . ? 
C16 C17 H17A 108.8 . . ? 
C18 C17 H17B 108.8 . . ? 
C16 C17 H17B 108.8 . . ? 
H17A C17 H17B 107.7 . . ? 
C16 C15 C14 114.4(2) . . ? 
C16 C15 H15A 108.7 . . ? 
C14 C15 H15A 108.7 . . ? 
C16 C15 H15B 108.7 . . ? 
C14 C15 H15B 108.7 . . ? 
H15A C15 H15B 107.6 . . ? 
C7 C8 C9 130.4(2) . . ? 
C7 C8 S2 110.23(19) . . ? 
C9 C8 S2 119.40(19) . . ? 
C15 C16 C17 113.4(2) . . ? 
C15 C16 H16A 108.9 . . ? 
C17 C16 H16A 108.9 . . ? 
C15 C16 H16B 108.9 . . ? 
C17 C16 H16B 108.9 . . ? 
H16A C16 H16B 107.7 . . ? 
C1 C13 C14 114.6(2) . . ? 
C1 C13 H13A 108.6 . . ? 
C14 C13 H13A 108.6 . . ? 
C1 C13 H13B 108.6 . . ? 
C14 C13 H13B 108.6 . . ? 
H13A C13 H13B 107.6 . . ? 
C21 C22 C23 113.0(2) . . ? 
C21 C22 H22A 109.0 . . ? 
C23 C22 H22A 109.0 . . ? 
C21 C22 H22B 109.0 . . ? 
C23 C22 H22B 109.0 . . ? 
H22A C22 H22B 107.8 . . ? 
C6 C5 C4 129.8(2) . . ? 
C6 C5 S2 110.31(19) . . ? 
C4 C5 S2 119.89(19) . . ? 
C24 C23 C22 112.3(2) . . ? 
C24 C23 H23A 109.1 . . ? 
C22 C23 H23A 109.1 . . ? 
C24 C23 H23B 109.1 . . ? 
C22 C23 H23B 109.1 . . ? 
H23A C23 H23B 107.9 . . ? 
C15 C14 C13 112.4(2) . . ? 
C15 C14 H14A 109.1 . . ? 
C13 C14 H14A 109.1 . . ? 
C15 C14 H14B 109.1 . . ? 
C13 C14 H14B 109.1 . . ? 
H14A C14 H14B 107.9 . . ? 
C23 C24 C25 114.4(2) . . ? 
C23 C24 H24A 108.7 . . ? 
C25 C24 H24A 108.7 . . ? 
C23 C24 H24B 108.7 . . ? 
C25 C24 H24B 108.7 . . ? 
H24A C24 H24B 107.6 . . ? 
C17 C18 C19 114.0(2) . . ? 
C17 C18 H18A 108.8 . . ? 
C19 C18 H18A 108.8 . . ? 
C17 C18 H18B 108.8 . . ? 
C19 C18 H18B 108.8 . . ? 
H18A C18 H18B 107.7 . . ? 
C2 C1 C13 128.4(2) . . ? 
C2 C1 S1 110.58(19) . . ? 
C13 C1 S1 121.0(2) . . ? 
C27 C26 C25 114.6(2) . . ? 
C27 C26 H26A 108.6 . . ? 
C25 C26 H26A 108.6 . . ? 
C27 C26 H26B 108.6 . . ? 
C25 C26 H26B 108.6 . . ? 
H26A C26 H26B 107.6 . . ? 
C26 C27 C28 112.9(3) . . ? 
C26 C27 H27A 109.0 . . ? 
C28 C27 H27A 109.0 . . ? 
C26 C27 H27B 109.0 . . ? 
C28 C27 H27B 109.0 . . ? 
H27A C27 H27B 107.8 . . ? 
C1 C2 C3 113.4(2) . . ? 
C1 C2 H2 123.3 . . ? 
C3 C2 H2 123.3 . . ? 
C12 C21 C22 113.4(2) . . ? 
C12 C21 H21A 108.9 . . ? 
C22 C21 H21A 108.9 . . ? 
C12 C21 H21B 108.9 . . ? 
C22 C21 H21B 108.9 . . ? 
H21A C21 H21B 107.7 . . ? 
C12 C11 C10 113.6(2) . . ? 
C12 C11 H11 123.2 . . ? 
C10 C11 H11 123.2 . . ? 
C20 C19 C18 113.3(2) . . ? 
C20 C19 H19A 108.9 . . ? 
C18 C19 H19A 108.9 . . ? 
C20 C19 H19B 108.9 . . ? 
C18 C19 H19B 108.9 . . ? 
H19A C19 H19B 107.7 . . ? 
C19 C20 H20A 109.5 . . ? 
C19 C20 H20B 109.5 . . ? 
H20A C20 H20B 109.5 . . ? 
C19 C20 H20C 109.5 . . ? 
H20A C20 H20C 109.5 . . ? 
H20B C20 H20C 109.5 . . ? 
C5 C6 C7 113.5(2) . . ? 
C5 C6 H6 123.2 . . ? 
C7 C6 H6 123.2 . . ? 
C9 C10 C11 113.6(2) . . ? 
C9 C10 H10 123.2 . . ? 
C11 C10 H10 123.2 . . ? 
C8 C7 C6 113.7(2) . . ? 
C8 C7 H7 123.1 . . ? 
C6 C7 H7 123.1 . . ? 
C4 C3 C2 113.5(2) . . ? 
C4 C3 H3 123.3 . . ? 
C2 C3 H3 123.3 . . ? 
C27 C28 H28A 109.5 . . ? 
C27 C28 H28B 109.5 . . ? 
H28A C28 H28B 109.5 . . ? 
C27 C28 H28C 109.5 . . ? 
H28A C28 H28C 109.5 . . ? 
H28B C28 H28C 109.5 . . ? 
  
loop_ 
 _geom_torsion_atom_site_label_1 
 _geom_torsion_atom_site_label_2 
 _geom_torsion_atom_site_label_3 
 _geom_torsion_atom_site_label_4 
 _geom_torsion 
 _geom_torsion_site_symmetry_1 
 _geom_torsion_site_symmetry_2 
 _geom_torsion_site_symmetry_3 
 _geom_torsion_site_symmetry_4 
 _geom_torsion_publ_flag 
C1 S1 C4 C3 0.0(2) . . . . ? 
C1 S1 C4 C5 -179.8(2) . . . . ? 
C9 S3 C12 C11 0.2(2) . . . . ? 
C9 S3 C12 C21 -179.6(2) . . . . ? 
C12 S3 C9 C10 -0.3(2) . . . . ? 
C12 S3 C9 C8 179.9(2) . . . . ? 
C10 C9 C8 C7 179.9(3) . . . . ? 
S3 C9 C8 C7 -0.3(4) . . . . ? 
C10 C9 C8 S2 0.6(4) . . . . ? 
S3 C9 C8 S2 -179.55(14) . . . . ? 
C5 S2 C8 C7 -0.1(2) . . . . ? 
C5 S2 C8 C9 179.3(2) . . . . ? 
C14 C15 C16 C17 -179.0(2) . . . . ? 
C18 C17 C16 C15 -180.0(2) . . . . ? 
C3 C4 C5 C6 -178.3(3) . . . . ? 
S1 C4 C5 C6 1.5(4) . . . . ? 
C3 C4 C5 S2 0.5(4) . . . . ? 
S1 C4 C5 S2 -179.66(13) . . . . ? 
C8 S2 C5 C6 0.0(2) . . . . ? 
C8 S2 C5 C4 -179.1(2) . . . . ? 
C21 C22 C23 C24 178.7(2) . . . . ? 
C16 C15 C14 C13 -179.8(2) . . . . ? 
C1 C13 C14 C15 179.5(2) . . . . ? 
C22 C23 C24 C25 -178.4(2) . . . . ? 
C26 C25 C24 C23 179.8(2) . . . . ? 
C16 C17 C18 C19 -179.6(2) . . . . ? 
C14 C13 C1 C2 -110.3(3) . . . . ? 
C14 C13 C1 S1 69.5(3) . . . . ? 
C4 S1 C1 C2 0.1(2) . . . . ? 
C4 S1 C1 C13 -179.8(2) . . . . ? 
C24 C25 C26 C27 179.9(2) . . . . ? 
C25 C26 C27 C28 179.2(2) . . . . ? 
C13 C1 C2 C3 179.7(3) . . . . ? 
S1 C1 C2 C3 -0.1(3) . . . . ? 
C11 C12 C21 C22 1.7(4) . . . . ? 
S3 C12 C21 C22 -178.52(19) . . . . ? 
C23 C22 C21 C12 179.9(2) . . . . ? 
C21 C12 C11 C10 179.7(3) . . . . ? 
S3 C12 C11 C10 -0.1(3) . . . . ? 
C17 C18 C19 C20 179.9(2) . . . . ? 
C4 C5 C6 C7 179.1(3) . . . . ? 
S2 C5 C6 C7 0.2(3) . . . . ? 
C8 C9 C10 C11 -179.9(3) . . . . ? 
S3 C9 C10 C11 0.2(3) . . . . ? 
C12 C11 C10 C9 -0.1(4) . . . . ? 
C9 C8 C7 C6 -179.1(3) . . . . ? 
S2 C8 C7 C6 0.2(3) . . . . ? 
C5 C6 C7 C8 -0.3(4) . . . . ? 
C5 C4 C3 C2 179.7(2) . . . . ? 
S1 C4 C3 C2 -0.1(3) . . . . ? 
C1 C2 C3 C4 0.1(4) . . . . ? 
  
_diffrn_measured_fraction_theta_max    0.995 
_diffrn_reflns_theta_full              26.50 
_diffrn_measured_fraction_theta_full   0.995 
_refine_diff_density_max    0.238 
_refine_diff_density_min   -0.260 
_refine_diff_density_rms    0.050 
