# Supplementary material for: Polymorphism of dioctyl-terthiophene within thin films: The role of the first monolayer
Source: Chem Phys Lett. 2015 Jun 16;630:12–7. doi: 10.1016/j.cplett.2015.04.027 (PMC6472291; doi:10.1016/j.cplett.2015.04.027)
Supplement: Supplementary file 3 [file mmc3.zip]

Archive with 5 entries (2 files):
- mmc3/
- mmc3/DOTT_single_crystal_100K.cif
- __MACOSX/
- __MACOSX/mmc3/
- __MACOSX/mmc3/._DOTT_single_crystal_100K.cif
