# Supplementary material for: Polymorphism of dioctyl-terthiophene within thin films: The role of the first monolayer
Source: Chem Phys Lett. 2015 Jun 16;630:12–7. doi: 10.1016/j.cplett.2015.04.027 (PMC6472291; doi:10.1016/j.cplett.2015.04.027)
Supplement: Supplementary file 3 [file mmc3.zip › mmc3/DOTT_single_crystal_100K.cif]

 
data_pca21 
 
_audit_creation_method            SHELXL-97 
_chemical_name_systematic 
; 
 ? 
; 
_chemical_name_common             ? 
_chemical_melting_point           ? 
_chemical_formula_moiety          ? 
_chemical_formula_sum 
 'C28 H40 S3' 
_chemical_formula_weight          472.78 
 
loop_ 
 _atom_type_symbol 
 _atom_type_description 
 _atom_type_scat_dispersion_real 
 _atom_type_scat_dispersion_imag 
 _atom_type_scat_source 
 'C'  'C'   0.0033   0.0016 
 'International Tables Vol C Tables 4.2.6.8 and 6.1.1.4' 
 'H'  'H'   0.0000   0.0000 
 'International Tables Vol C Tables 4.2.6.8 and 6.1.1.4' 
 'S'  'S'   0.1246   0.1234 
 'International Tables Vol C Tables 4.2.6.8 and 6.1.1.4' 
 
_symmetry_cell_setting            ? 
_symmetry_space_group_name_H-M    ? 
 
loop_ 
 _symmetry_equiv_pos_as_xyz 
 'x, y, z' 
 '-x, -y, z+1/2' 
 'x+1/2, -y, z' 
 '-x+1/2, y, z+1/2' 
 
_cell_length_a                    63.465(2) 
_cell_length_b                    5.5248(2) 
_cell_length_c                    29.5109(12) 
_cell_angle_alpha                 90.00 
_cell_angle_beta                  90.00 
_cell_angle_gamma                 90.00 
_cell_volume                      10347.5(7) 
_cell_formula_units_Z             16 
_cell_measurement_temperature     100(2) 
_cell_measurement_reflns_used     ? 
_cell_measurement_theta_min       ? 
_cell_measurement_theta_max       ? 
 
_exptl_crystal_description        ? 
_exptl_crystal_colour             ? 
_exptl_crystal_size_max           0.45 
_exptl_crystal_size_mid           0.33 
_exptl_crystal_size_min           0.11 
_exptl_crystal_density_meas       ? 
_exptl_crystal_density_diffrn     1.214 
_exptl_crystal_density_method     'not measured' 
_exptl_crystal_F_000              4096 
_exptl_absorpt_coefficient_mu     0.300 
_exptl_absorpt_correction_type    ? 
_exptl_absorpt_correction_T_min   0.8767 
_exptl_absorpt_correction_T_max   0.9677 
_exptl_absorpt_process_details    ? 
 
_exptl_special_details 
; 
 ? 
; 
 
_diffrn_ambient_temperature       100(2) 
_diffrn_radiation_wavelength      0.71073 
_diffrn_radiation_type            MoK\a 
_diffrn_radiation_source          'fine-focus sealed tube' 
_diffrn_radiation_monochromator   graphite 
_diffrn_measurement_device_type   ? 
_diffrn_measurement_method        ? 
_diffrn_detector_area_resol_mean  ? 
_diffrn_reflns_number             127554 
_diffrn_reflns_av_R_equivalents   0.0549 
_diffrn_reflns_av_sigmaI/netI     0.0480 
_diffrn_reflns_limit_h_min        -85 
_diffrn_reflns_limit_h_max        85 
_diffrn_reflns_limit_k_min        -7 
_diffrn_reflns_limit_k_max        7 
_diffrn_reflns_limit_l_min        -39 
_diffrn_reflns_limit_l_max        39 
_diffrn_reflns_theta_min          1.88 
_diffrn_reflns_theta_max          28.62 
_reflns_number_total              26474 
_reflns_number_gt                 22044 
_reflns_threshold_expression      >2sigma(I) 
 
_computing_data_collection        ? 
_computing_cell_refinement        ? 
_computing_data_reduction         ? 
_computing_structure_solution     'SHELXS-97 (Sheldrick, 2008)' 
_computing_structure_refinement   'SHELXL-97 (Sheldrick, 2008)' 
_computing_molecular_graphics     ? 
_computing_publication_material   ? 
 
_refine_special_details 
; 
 Refinement of F^2^ against ALL reflections.  The weighted R-factor wR and 
 goodness of fit S are based on F^2^, conventional R-factors R are based 
 on F, with F set to zero for negative F^2^. The threshold expression of 
 F^2^ > 2sigma(F^2^) is used only for calculating R-factors(gt) etc. and is 
 not relevant to the choice of reflections for refinement.  R-factors based 
 on F^2^ are statistically about twice as large as those based on F, and R- 
 factors based on ALL data will be even larger. 
; 
 
_refine_ls_structure_factor_coef  Fsqd  
_refine_ls_matrix_type            full 
_refine_ls_weighting_scheme       calc  
_refine_ls_weighting_details 
 'calc w=1/[\s^2^(Fo^2^)+(0.0405P)^2^+11.7384P] where P=(Fo^2^+2Fc^2^)/3' 
_atom_sites_solution_primary      direct 
_atom_sites_solution_secondary    difmap 
_atom_sites_solution_hydrogens    geom 
_refine_ls_hydrogen_treatment     mixed 
_refine_ls_extinction_method      none 
_refine_ls_extinction_coef        ? 
_refine_ls_abs_structure_details 
 'Flack H D (1983), Acta Cryst. A39, 876-881' 
_refine_ls_abs_structure_Flack    0.43(5) 
_refine_ls_number_reflns          26474 
_refine_ls_number_parameters      1126 
_refine_ls_number_restraints      7 
_refine_ls_R_factor_all           0.0715 
_refine_ls_R_factor_gt            0.0539 
_refine_ls_wR_factor_ref          0.1243 
_refine_ls_wR_factor_gt           0.1172 
_refine_ls_goodness_of_fit_ref    1.116 
_refine_ls_restrained_S_all       1.116 
_refine_ls_shift/su_max           0.002 
_refine_ls_shift/su_mean          0.000 
 
loop_ 
 _atom_site_label 
 _atom_site_type_symbol 
 _atom_site_fract_x 
 _atom_site_fract_y 
 _atom_site_fract_z 
 _atom_site_U_iso_or_equiv 
 _atom_site_adp_type 
 _atom_site_occupancy 
 _atom_site_symmetry_multiplicity 
 _atom_site_calc_flag 
 _atom_site_refinement_flags 
 _atom_site_disorder_assembly 
 _atom_site_disorder_group 
S11 S 0.772346(13) 0.35679(14) 0.65966(3) 0.01467(16) Uani 1 1 d . . . 
S3 S 0.767187(12) 1.21074(12) 0.28727(3) 0.01548(15) Uani 1 1 d . . . 
S9 S 0.812215(13) 1.16859(14) 0.53462(3) 0.01460(16) Uani 1 1 d . . . 
S5 S 0.731269(13) 0.35425(14) 0.41021(3) 0.01412(16) Uani 1 1 d . . . 
S7 S 0.688893(12) 1.15315(14) 0.54203(3) 0.01501(16) Uani 1 1 d . . . 
S2 S 0.708550(13) 0.83806(13) 0.25167(3) 0.01566(16) Uani 1 1 d . . . 
S10 S 0.712363(13) 0.70597(14) 0.62566(3) 0.01404(16) Uani 1 1 d . . . 
S1 S 0.644459(12) 1.05741(13) 0.29004(3) 0.01735(15) Uani 1 1 d . . . 
S4 S 0.668623(13) 0.64008(14) 0.37748(3) 0.01499(16) Uani 1 1 d . . . 
S8 S 0.750396(13) 0.86139(13) 0.50174(3) 0.01312(15) Uani 1 1 d . . . 
S6 S 0.792032(13) 0.66969(14) 0.37062(3) 0.01558(16) Uani 1 1 d . . . 
S12 S 0.835546(13) 0.59924(14) 0.62017(3) 0.01540(16) Uani 1 1 d . . . 
C10 C 0.75857(5) 0.8174(5) 0.24549(11) 0.0141(6) Uani 1 1 d . . . 
H10 H 0.7511 0.6880 0.2316 0.017 Uiso 1 1 calc R . . 
C6 C 0.69387(5) 1.2121(5) 0.29230(11) 0.0165(6) Uani 1 1 d . . . 
H6 H 0.6846 1.3267 0.3055 0.020 Uiso 1 1 calc R . . 
C8 C 0.72619(5) 1.0548(6) 0.27047(12) 0.0146(7) Uani 1 1 d . . . 
C4 C 0.66618(5) 0.9077(6) 0.26641(13) 0.0166(7) Uani 1 1 d . . . 
C11 C 0.78106(5) 0.8269(5) 0.24814(11) 0.0152(6) Uani 1 1 d . . . 
H11 H 0.7901 0.7063 0.2359 0.018 Uiso 1 1 calc R . . 
C13 C 0.60387(5) 0.8629(6) 0.27847(12) 0.0213(7) Uani 1 1 d . . . 
H13A H 0.5982 1.0069 0.2626 0.026 Uiso 1 1 calc R . . 
H13B H 0.6018 0.8873 0.3114 0.026 Uiso 1 1 calc R . . 
C12 C 0.78818(5) 1.0290(6) 0.27028(12) 0.0147(7) Uani 1 1 d . . . 
C2 C 0.63751(5) 0.6675(6) 0.24603(12) 0.0192(7) Uani 1 1 d . . . 
H2 H 0.6307 0.5332 0.2322 0.023 Uiso 1 1 calc R . . 
C5 C 0.68724(5) 1.0034(5) 0.27260(11) 0.0153(7) Uani 1 1 d . . . 
C14 C 0.59142(5) 0.6386(6) 0.26336(12) 0.0184(6) Uani 1 1 d . . . 
H14A H 0.5927 0.6207 0.2301 0.022 Uiso 1 1 calc R . . 
H14B H 0.5977 0.4930 0.2776 0.022 Uiso 1 1 calc R . . 
C3 C 0.65975(5) 0.7051(5) 0.24477(11) 0.0168(6) Uani 1 1 d . . . 
H3 H 0.6692 0.5973 0.2300 0.020 Uiso 1 1 calc R . . 
C18 C 0.52073(5) 0.2036(6) 0.26431(12) 0.0229(7) Uani 1 1 d . . . 
H18A H 0.5270 0.0688 0.2818 0.028 Uiso 1 1 calc R . . 
H18B H 0.5224 0.1660 0.2317 0.028 Uiso 1 1 calc R . . 
C7 C 0.71608(5) 1.2423(5) 0.29120(11) 0.0159(6) Uani 1 1 d . . . 
H7 H 0.7231 1.3787 0.3036 0.019 Uiso 1 1 calc R . . 
C15 C 0.56819(5) 0.6522(6) 0.27589(12) 0.0220(7) Uani 1 1 d . . . 
H15A H 0.5618 0.7947 0.2608 0.026 Uiso 1 1 calc R . . 
H15B H 0.5669 0.6757 0.3090 0.026 Uiso 1 1 calc R . . 
C16 C 0.55600(5) 0.4262(6) 0.26229(12) 0.0207(7) Uani 1 1 d . . . 
H16A H 0.5625 0.2838 0.2771 0.025 Uiso 1 1 calc R . . 
H16B H 0.5572 0.4037 0.2291 0.025 Uiso 1 1 calc R . . 
C1 C 0.62703(5) 0.8432(5) 0.26900(11) 0.0159(6) Uani 1 1 d . . . 
C17 C 0.53267(5) 0.4358(6) 0.27496(12) 0.0216(7) Uani 1 1 d . . . 
H17A H 0.5314 0.4698 0.3078 0.026 Uiso 1 1 calc R . . 
H17B H 0.5260 0.5715 0.2585 0.026 Uiso 1 1 calc R . . 
C9 C 0.74877(5) 1.0132(5) 0.26497(11) 0.0144(6) Uani 1 1 d . . . 
C19 C 0.49724(5) 0.2196(7) 0.27551(13) 0.0282(8) Uani 1 1 d . . . 
H19A H 0.4956 0.2719 0.3074 0.034 Uiso 1 1 calc R . . 
H19B H 0.4907 0.3442 0.2560 0.034 Uiso 1 1 calc R . . 
C20 C 0.48572(6) -0.0197(7) 0.26882(15) 0.0341(9) Uani 1 1 d . . . 
H20A H 0.4916 -0.1416 0.2894 0.051 Uiso 1 1 calc R . . 
H20B H 0.4874 -0.0737 0.2374 0.051 Uiso 1 1 calc R . . 
H20C H 0.4707 0.0023 0.2754 0.051 Uiso 1 1 calc R . . 
C21 C 0.81043(5) 1.1014(6) 0.28083(13) 0.0202(7) Uani 1 1 d . . . 
H21A H 0.8120 1.1204 0.3140 0.024 Uiso 1 1 calc R . . 
H21B H 0.8134 1.2599 0.2666 0.024 Uiso 1 1 calc R . . 
C24 C 0.86470(5) 0.7881(6) 0.26102(12) 0.0204(7) Uani 1 1 d . . . 
H24A H 0.8644 0.7846 0.2275 0.025 Uiso 1 1 calc R . . 
H24B H 0.8600 0.6273 0.2719 0.025 Uiso 1 1 calc R . . 
C23 C 0.84909(5) 0.9772(6) 0.27736(12) 0.0214(7) Uani 1 1 d . . . 
H23A H 0.8529 1.1364 0.2644 0.026 Uiso 1 1 calc R . . 
H23B H 0.8500 0.9901 0.3108 0.026 Uiso 1 1 calc R . . 
C26 C 0.90252(5) 0.6312(6) 0.26095(12) 0.0213(7) Uani 1 1 d . . . 
H26A H 0.8972 0.4727 0.2716 0.026 Uiso 1 1 calc R . . 
H26B H 0.9027 0.6275 0.2274 0.026 Uiso 1 1 calc R . . 
C28 C 0.93963(6) 0.4617(7) 0.26327(15) 0.0338(9) Uani 1 1 d . . . 
H28A H 0.9407 0.4599 0.2301 0.051 Uiso 1 1 calc R . . 
H28B H 0.9341 0.3060 0.2739 0.051 Uiso 1 1 calc R . . 
H28C H 0.9536 0.4889 0.2763 0.051 Uiso 1 1 calc R . . 
C22 C 0.82639(5) 0.9157(6) 0.26391(13) 0.0191(7) Uani 1 1 d . . . 
H22A H 0.8255 0.9056 0.2305 0.023 Uiso 1 1 calc R . . 
H22B H 0.8227 0.7548 0.2764 0.023 Uiso 1 1 calc R . . 
C27 C 0.92490(5) 0.6637(6) 0.27797(13) 0.0261(8) Uani 1 1 d . . . 
H27A H 0.9247 0.6713 0.3115 0.031 Uiso 1 1 calc R . . 
H27B H 0.9305 0.8198 0.2666 0.031 Uiso 1 1 calc R . . 
C25 C 0.88734(5) 0.8287(6) 0.27635(12) 0.0205(7) Uani 1 1 d . . . 
H25A H 0.8876 0.8380 0.3098 0.025 Uiso 1 1 calc R . . 
H25B H 0.8923 0.9862 0.2644 0.025 Uiso 1 1 calc R . . 
C38 C 0.78110(5) 0.2888(6) 0.41398(11) 0.0157(7) Uani 1 1 d . . . 
H38 H 0.7730 0.1666 0.4284 0.019 Uiso 1 1 calc R . . 
C40 C 0.81178(5) 0.4775(6) 0.38933(13) 0.0173(7) Uani 1 1 d . . . 
C34 C 0.71885(5) 0.7469(5) 0.37239(11) 0.0153(6) Uani 1 1 d . . . 
H34 H 0.7102 0.8730 0.3609 0.018 Uiso 1 1 calc R . . 
C30 C 0.65964(5) 0.2449(6) 0.41835(11) 0.0170(7) Uani 1 1 d . . . 
H30 H 0.6520 0.1133 0.4311 0.020 Uiso 1 1 calc R . . 
C29 C 0.65007(5) 0.4341(6) 0.39654(11) 0.0156(6) Uani 1 1 d . . . 
C35 C 0.74138(5) 0.7523(6) 0.37029(11) 0.0148(6) Uani 1 1 d . . . 
H35 H 0.7492 0.8807 0.3571 0.018 Uiso 1 1 calc R . . 
C36 C 0.75038(5) 0.5500(6) 0.38959(11) 0.0119(6) Uani 1 1 d U . . 
C31 C 0.68175(5) 0.2628(6) 0.42020(10) 0.0136(6) Uani 1 1 d . . . 
H31 H 0.6905 0.1460 0.4344 0.016 Uiso 1 1 calc R . . 
C32 C 0.68938(5) 0.4691(5) 0.39901(11) 0.0117(6) Uani 1 1 d . . . 
C39 C 0.80335(5) 0.2827(6) 0.41115(11) 0.0168(7) Uani 1 1 d . . . 
H39 H 0.8116 0.1550 0.4233 0.020 Uiso 1 1 calc R . . 
C37 C 0.77247(5) 0.4880(5) 0.39382(11) 0.0127(6) Uani 1 1 d . . . 
C33 C 0.71099(5) 0.5446(5) 0.39240(11) 0.0127(6) Uani 1 1 d . . . 
C41 C 0.62687(5) 0.4679(6) 0.38612(12) 0.0172(7) Uani 1 1 d . . . 
H41A H 0.6251 0.4922 0.3531 0.021 Uiso 1 1 calc R . . 
H41B H 0.6217 0.6155 0.4016 0.021 Uiso 1 1 calc R . . 
C43 C 0.59028(5) 0.2763(6) 0.38883(12) 0.0183(6) Uani 1 1 d . . . 
H43A H 0.5845 0.4228 0.4036 0.022 Uiso 1 1 calc R . . 
H43B H 0.5889 0.2971 0.3556 0.022 Uiso 1 1 calc R . . 
C46 C 0.54175(5) -0.1569(6) 0.40352(12) 0.0211(7) Uani 1 1 d . . . 
H46A H 0.5481 -0.2987 0.3882 0.025 Uiso 1 1 calc R . . 
H46B H 0.5431 -0.1827 0.4366 0.025 Uiso 1 1 calc R . . 
C45 C 0.55427(5) 0.0687(6) 0.39057(12) 0.0199(7) Uani 1 1 d . . . 
H45A H 0.5532 0.0931 0.3574 0.024 Uiso 1 1 calc R . . 
H45B H 0.5478 0.2110 0.4055 0.024 Uiso 1 1 calc R . . 
C48 C 0.50652(6) -0.3743(7) 0.40157(15) 0.0321(9) Uani 1 1 d . . . 
H48A H 0.5077 -0.4124 0.4339 0.048 Uiso 1 1 calc R . . 
H48B H 0.5124 -0.5078 0.3837 0.048 Uiso 1 1 calc R . . 
H48C H 0.4916 -0.3515 0.3937 0.048 Uiso 1 1 calc R . . 
C47 C 0.51859(5) -0.1446(7) 0.39143(14) 0.0283(8) Uani 1 1 d . . . 
H47A H 0.5121 -0.0093 0.4084 0.034 Uiso 1 1 calc R . . 
H47B H 0.5173 -0.1080 0.3587 0.034 Uiso 1 1 calc R . . 
C44 C 0.57752(5) 0.0568(6) 0.40351(12) 0.0197(7) Uani 1 1 d . . . 
H44A H 0.5786 0.0398 0.4368 0.024 Uiso 1 1 calc R . . 
H44B H 0.5838 -0.0897 0.3897 0.024 Uiso 1 1 calc R . . 
C42 C 0.61355(5) 0.2523(6) 0.40106(12) 0.0170(7) Uani 1 1 d . . . 
H42A H 0.6148 0.2334 0.4343 0.020 Uiso 1 1 calc R . . 
H42B H 0.6192 0.1038 0.3868 0.020 Uiso 1 1 calc R . . 
C50 C 0.84959(5) 0.3443(6) 0.39796(11) 0.0159(6) Uani 1 1 d . . . 
H50A H 0.8451 0.1825 0.3872 0.019 Uiso 1 1 calc R . . 
H50B H 0.8486 0.3450 0.4314 0.019 Uiso 1 1 calc R . . 
C55 C 0.94700(5) 0.0392(6) 0.38420(13) 0.0244(8) Uani 1 1 d . . . 
H55A H 0.9469 0.0599 0.3509 0.029 Uiso 1 1 calc R . . 
H55B H 0.9533 0.1865 0.3977 0.029 Uiso 1 1 calc R . . 
C56 C 0.96056(6) -0.1784(7) 0.39635(15) 0.0346(9) Uani 1 1 d . . . 
H56A H 0.9548 -0.3237 0.3819 0.052 Uiso 1 1 calc R . . 
H56B H 0.9606 -0.1999 0.4293 0.052 Uiso 1 1 calc R . . 
H56C H 0.9750 -0.1516 0.3856 0.052 Uiso 1 1 calc R . . 
C51 C 0.87245(5) 0.3868(6) 0.38409(12) 0.0193(7) Uani 1 1 d . . . 
H51A H 0.8733 0.3923 0.3506 0.023 Uiso 1 1 calc R . . 
H51B H 0.8771 0.5461 0.3958 0.023 Uiso 1 1 calc R . . 
C54 C 0.92439(5) 0.0127(6) 0.40080(12) 0.0201(7) Uani 1 1 d . . . 
H54A H 0.9244 0.0050 0.4343 0.024 Uiso 1 1 calc R . . 
H54B H 0.9186 -0.1419 0.3893 0.024 Uiso 1 1 calc R . . 
C53 C 0.91003(5) 0.2197(6) 0.38571(12) 0.0200(7) Uani 1 1 d . . . 
H53A H 0.9157 0.3740 0.3976 0.024 Uiso 1 1 calc R . . 
H53B H 0.9102 0.2292 0.3522 0.024 Uiso 1 1 calc R . . 
C49 C 0.83459(5) 0.5347(6) 0.37897(12) 0.0191(7) Uani 1 1 d . . . 
H49A H 0.8382 0.6945 0.3920 0.023 Uiso 1 1 calc R . . 
H49B H 0.8365 0.5450 0.3457 0.023 Uiso 1 1 calc R . . 
C52 C 0.88735(5) 0.1922(6) 0.40155(12) 0.0182(7) Uani 1 1 d . . . 
H52A H 0.8871 0.1946 0.4351 0.022 Uiso 1 1 calc R . . 
H52B H 0.8821 0.0322 0.3916 0.022 Uiso 1 1 calc R . . 
C62 C 0.73946(5) 1.2562(5) 0.54127(11) 0.0151(6) Uani 1 1 d . . . 
H62 H 0.7312 1.3827 0.5540 0.018 Uiso 1 1 calc R . . 
C64 C 0.77009(5) 1.0582(5) 0.51930(13) 0.0129(7) Uani 1 1 d . . . 
C66 C 0.80010(5) 0.7869(5) 0.49251(10) 0.0136(6) Uani 1 1 d . . . 
H66 H 0.7916 0.6652 0.4789 0.016 Uiso 1 1 calc R . . 
C68 C 0.83151(5) 0.9694(6) 0.51604(12) 0.0161(7) Uani 1 1 d . . . 
C60 C 0.70904(5) 0.9798(5) 0.51897(11) 0.0120(6) Uani 1 1 d . . . 
C61 C 0.73092(5) 1.0510(5) 0.52236(11) 0.0108(6) Uani 1 1 d . . . 
C63 C 0.76173(5) 1.2597(6) 0.53980(11) 0.0157(6) Uani 1 1 d . . . 
H63 H 0.7700 1.3879 0.5517 0.019 Uiso 1 1 calc R . . 
C59 C 0.70077(5) 0.7773(6) 0.49829(11) 0.0148(6) Uani 1 1 d . . . 
H59 H 0.7092 0.6590 0.4835 0.018 Uiso 1 1 calc R . . 
C67 C 0.82259(5) 0.7775(6) 0.49393(11) 0.0144(6) Uani 1 1 d . . . 
H67 H 0.8306 0.6503 0.4808 0.017 Uiso 1 1 calc R . . 
C65 C 0.79213(5) 0.9890(5) 0.51270(11) 0.0114(6) Uani 1 1 d . . . 
C57 C 0.66977(5) 0.9520(6) 0.52408(11) 0.0141(6) Uani 1 1 d . . . 
C58 C 0.67841(5) 0.7624(5) 0.50122(11) 0.0139(6) Uani 1 1 d . . . 
H58 H 0.6704 0.6340 0.4886 0.017 Uiso 1 1 calc R . . 
C73 C 0.57235(5) 0.6531(6) 0.52853(12) 0.0196(7) Uani 1 1 d . . . 
H73A H 0.5720 0.6689 0.5619 0.024 Uiso 1 1 calc R . . 
H73B H 0.5662 0.8023 0.5155 0.024 Uiso 1 1 calc R . . 
C71 C 0.60933(5) 0.8357(6) 0.52906(12) 0.0197(7) Uani 1 1 d . . . 
H71A H 0.6083 0.8490 0.5624 0.024 Uiso 1 1 calc R . . 
H71B H 0.6042 0.9895 0.5159 0.024 Uiso 1 1 calc R . . 
C69 C 0.64683(5) 1.0001(6) 0.53384(11) 0.0162(7) Uani 1 1 d . . . 
H69A H 0.6427 1.1559 0.5198 0.019 Uiso 1 1 calc R . . 
H69B H 0.6449 1.0155 0.5670 0.019 Uiso 1 1 calc R . . 
C70 C 0.63244(5) 0.8012(6) 0.51607(12) 0.0179(7) Uani 1 1 d . . . 
H70A H 0.6374 0.6435 0.5280 0.022 Uiso 1 1 calc R . . 
H70B H 0.6336 0.7954 0.4826 0.022 Uiso 1 1 calc R . . 
C72 C 0.59524(5) 0.6300(6) 0.51299(12) 0.0194(7) Uani 1 1 d . . . 
H72A H 0.6010 0.4751 0.5244 0.023 Uiso 1 1 calc R . . 
H72B H 0.5956 0.6244 0.4795 0.023 Uiso 1 1 calc R . . 
C74 C 0.55888(5) 0.4367(6) 0.51454(13) 0.0218(7) Uani 1 1 d . . . 
H74A H 0.5650 0.2877 0.5278 0.026 Uiso 1 1 calc R . . 
H74B H 0.5593 0.4202 0.4811 0.026 Uiso 1 1 calc R . . 
C75 C 0.53585(5) 0.4593(7) 0.52971(13) 0.0241(7) Uani 1 1 d . . . 
H75A H 0.5355 0.4897 0.5628 0.029 Uiso 1 1 calc R . . 
H75B H 0.5294 0.6006 0.5144 0.029 Uiso 1 1 calc R . . 
C76 C 0.52282(6) 0.2355(7) 0.51926(15) 0.0335(9) Uani 1 1 d . . . 
H76A H 0.5290 0.0950 0.5345 0.050 Uiso 1 1 calc R . . 
H76B H 0.5227 0.2077 0.4865 0.050 Uiso 1 1 calc R . . 
H76C H 0.5084 0.2595 0.5300 0.050 Uiso 1 1 calc R . . 
C77 C 0.85442(5) 1.0130(6) 0.52667(11) 0.0176(7) Uani 1 1 d . . . 
H77A H 0.8561 1.0360 0.5597 0.021 Uiso 1 1 calc R . . 
H77B H 0.8591 1.1637 0.5115 0.021 Uiso 1 1 calc R . . 
C82 C 0.94124(5) 0.4224(6) 0.50964(13) 0.0222(7) Uani 1 1 d . . . 
H82A H 0.9406 0.4052 0.4763 0.027 Uiso 1 1 calc R . . 
H82B H 0.9349 0.2754 0.5231 0.027 Uiso 1 1 calc R . . 
C83 C 0.96422(5) 0.4374(7) 0.52409(14) 0.0265(8) Uani 1 1 d . . . 
H83A H 0.9708 0.5789 0.5092 0.032 Uiso 1 1 calc R . . 
H83B H 0.9649 0.4636 0.5572 0.032 Uiso 1 1 calc R . . 
C84 C 0.97672(6) 0.2112(7) 0.51222(14) 0.0309(9) Uani 1 1 d . . . 
H84A H 0.9763 0.1850 0.4794 0.046 Uiso 1 1 calc R . . 
H84B H 0.9706 0.0712 0.5277 0.046 Uiso 1 1 calc R . . 
H84C H 0.9914 0.2317 0.5219 0.046 Uiso 1 1 calc R . . 
C81 C 0.92828(5) 0.6413(6) 0.52358(12) 0.0200(7) Uani 1 1 d . . . 
H81A H 0.9345 0.7882 0.5099 0.024 Uiso 1 1 calc R . . 
H81B H 0.9290 0.6594 0.5569 0.024 Uiso 1 1 calc R . . 
C80 C 0.90527(5) 0.6239(6) 0.50933(11) 0.0169(6) Uani 1 1 d . . . 
H80A H 0.8993 0.4731 0.5220 0.020 Uiso 1 1 calc R . . 
H80B H 0.9046 0.6110 0.4759 0.020 Uiso 1 1 calc R . . 
C79 C 0.89155(5) 0.8362(6) 0.52415(11) 0.0184(7) Uani 1 1 d . . . 
H79A H 0.8970 0.9862 0.5100 0.022 Uiso 1 1 calc R . . 
H79B H 0.8927 0.8551 0.5574 0.022 Uiso 1 1 calc R . . 
C78 C 0.86834(5) 0.8061(6) 0.51148(11) 0.0163(6) Uani 1 1 d . . . 
H78A H 0.8672 0.7899 0.4782 0.020 Uiso 1 1 calc R . . 
H78B H 0.8630 0.6542 0.5251 0.020 Uiso 1 1 calc R . . 
C88 C 0.73143(5) 0.5124(5) 0.64718(11) 0.0119(6) Uani 1 1 d . . . 
C94 C 0.82148(5) 0.2377(6) 0.66495(11) 0.0164(6) Uani 1 1 d . . . 
H94 H 0.8123 0.1272 0.6798 0.020 Uiso 1 1 calc R . . 
C92 C 0.79298(5) 0.5296(5) 0.63859(12) 0.0133(7) Uani 1 1 d . . . 
C86 C 0.70012(5) 0.3215(5) 0.66607(11) 0.0152(6) Uani 1 1 d . . . 
H86 H 0.6916 0.1974 0.6787 0.018 Uiso 1 1 calc R . . 
C89 C 0.75363(5) 0.5631(5) 0.64122(11) 0.0133(6) Uani 1 1 d . . . 
C95 C 0.84357(5) 0.2058(6) 0.66283(11) 0.0162(6) Uani 1 1 d . . . 
H95 H 0.8508 0.0723 0.6760 0.019 Uiso 1 1 calc R . . 
C85 C 0.69205(5) 0.5197(5) 0.64462(10) 0.0125(6) Uani 1 1 d . . . 
C91 C 0.78573(5) 0.7374(5) 0.61962(10) 0.0136(6) Uani 1 1 d . . . 
H91 H 0.7947 0.8573 0.6069 0.016 Uiso 1 1 calc R . . 
C93 C 0.81447(5) 0.4437(5) 0.64352(10) 0.0132(6) Uani 1 1 d . . . 
C102 C 0.57974(5) 0.0531(6) 0.65403(13) 0.0229(7) Uani 1 1 d . . . 
H10A H 0.5856 -0.1017 0.6429 0.027 Uiso 1 1 calc R . . 
H10B H 0.5799 0.0477 0.6876 0.027 Uiso 1 1 calc R . . 
C98 C 0.65421(5) 0.3879(6) 0.65088(12) 0.0174(7) Uani 1 1 d . . . 
H98A H 0.6587 0.2285 0.6390 0.021 Uiso 1 1 calc R . . 
H98B H 0.6550 0.3809 0.6844 0.021 Uiso 1 1 calc R . . 
C101 C 0.59403(5) 0.2603(6) 0.63829(13) 0.0221(7) Uani 1 1 d . . . 
H10C H 0.5937 0.2685 0.6048 0.027 Uiso 1 1 calc R . . 
H10D H 0.5884 0.4151 0.6501 0.027 Uiso 1 1 calc R . . 
C100 C 0.61682(5) 0.2316(6) 0.65388(12) 0.0203(7) Uani 1 1 d . . . 
H10E H 0.6171 0.2290 0.6874 0.024 Uiso 1 1 calc R . . 
H10F H 0.6222 0.0738 0.6430 0.024 Uiso 1 1 calc R . . 
C99 C 0.63149(5) 0.4313(6) 0.63719(12) 0.0185(7) Uani 1 1 d . . . 
H99A H 0.6306 0.4413 0.6037 0.022 Uiso 1 1 calc R . . 
H99B H 0.6268 0.5884 0.6497 0.022 Uiso 1 1 calc R . . 
C97 C 0.66958(5) 0.5817(6) 0.63383(12) 0.0150(6) Uani 1 1 d . . . 
H97A H 0.6680 0.5993 0.6006 0.018 Uiso 1 1 calc R . . 
H97B H 0.6660 0.7390 0.6480 0.018 Uiso 1 1 calc R . . 
C103 C 0.55711(5) 0.0741(7) 0.63804(13) 0.0255(8) Uani 1 1 d . . . 
H10G H 0.5570 0.0860 0.6046 0.031 Uiso 1 1 calc R . . 
H10H H 0.5510 0.2252 0.6503 0.031 Uiso 1 1 calc R . . 
C104 C 0.54350(6) -0.1382(7) 0.65241(15) 0.0332(9) Uani 1 1 d . . . 
H10I H 0.5431 -0.1472 0.6856 0.050 Uiso 1 1 calc R . . 
H10J H 0.5494 -0.2884 0.6402 0.050 Uiso 1 1 calc R . . 
H10K H 0.5292 -0.1160 0.6407 0.050 Uiso 1 1 calc R . . 
C96 C 0.85348(5) 0.3878(5) 0.63975(12) 0.0148(6) Uani 1 1 d . . . 
C108 C 0.92619(5) 0.0135(6) 0.65060(12) 0.0196(7) Uani 1 1 d . . . 
H10L H 0.9201 -0.1345 0.6370 0.023 Uiso 1 1 calc R . . 
H10M H 0.9252 -0.0025 0.6839 0.023 Uiso 1 1 calc R . . 
C106 C 0.88993(5) 0.2086(5) 0.64808(12) 0.0176(7) Uani 1 1 d . . . 
H10N H 0.8843 0.0558 0.6354 0.021 Uiso 1 1 calc R . . 
H10O H 0.8886 0.2000 0.6815 0.021 Uiso 1 1 calc R . . 
C107 C 0.91327(5) 0.2297(6) 0.63580(12) 0.0202(7) Uani 1 1 d . . . 
H10P H 0.9146 0.2487 0.6026 0.024 Uiso 1 1 calc R . . 
H10Q H 0.9191 0.3772 0.6501 0.024 Uiso 1 1 calc R . . 
C105 C 0.87676(5) 0.4182(6) 0.63072(11) 0.0173(6) Uani 1 1 d . . . 
H10R H 0.8817 0.5695 0.6453 0.021 Uiso 1 1 calc R . . 
H10S H 0.8790 0.4349 0.5977 0.021 Uiso 1 1 calc R . . 
C111 C 0.98522(5) -0.1766(6) 0.63713(14) 0.0263(8) Uani 1 1 d . . . 
H11A H 0.9863 -0.1380 0.6045 0.032 Uiso 1 1 calc R . . 
H11B H 0.9916 -0.0411 0.6542 0.032 Uiso 1 1 calc R . . 
C109 C 0.94933(5) 0.0294(6) 0.63738(12) 0.0214(7) Uani 1 1 d . . . 
H10T H 0.9503 0.0552 0.6043 0.026 Uiso 1 1 calc R . . 
H10U H 0.9557 0.1718 0.6525 0.026 Uiso 1 1 calc R . . 
C110 C 0.96194(5) -0.1947(6) 0.64988(12) 0.0220(7) Uani 1 1 d . . . 
H11C H 0.9557 -0.3367 0.6344 0.026 Uiso 1 1 calc R . . 
H11D H 0.9608 -0.2218 0.6830 0.026 Uiso 1 1 calc R . . 
C112 C 0.99764(6) -0.4047(7) 0.64654(15) 0.0333(9) Uani 1 1 d . . . 
H11E H 0.9918 -0.5384 0.6287 0.050 Uiso 1 1 calc R . . 
H11F H 0.9967 -0.4442 0.6789 0.050 Uiso 1 1 calc R . . 
H11G H 1.0124 -0.3791 0.6382 0.050 Uiso 1 1 calc R . . 
C87 C 0.72234(5) 0.3185(5) 0.66767(10) 0.0121(6) Uani 1 1 d . . . 
H87 H 0.7302 0.1929 0.6817 0.015 Uiso 1 1 calc R . . 
C90 C 0.76340(5) 0.7576(5) 0.62073(11) 0.0140(6) Uani 1 1 d . . . 
H90 H 0.7559 0.8917 0.6086 0.017 Uiso 1 1 calc R . . 
 
loop_ 
 _atom_site_aniso_label 
 _atom_site_aniso_U_11 
 _atom_site_aniso_U_22 
 _atom_site_aniso_U_33 
 _atom_site_aniso_U_23 
 _atom_site_aniso_U_13 
 _atom_site_aniso_U_12 
S11 0.0167(4) 0.0122(4) 0.0151(4) 0.0034(3) 0.0009(3) -0.0019(3) 
S3 0.0191(4) 0.0121(3) 0.0153(4) -0.0036(3) 0.0002(3) -0.0003(3) 
S9 0.0154(4) 0.0125(3) 0.0159(4) -0.0035(3) 0.0002(3) -0.0026(3) 
S5 0.0160(4) 0.0110(3) 0.0153(4) 0.0020(3) -0.0005(3) 0.0003(3) 
S7 0.0149(4) 0.0129(3) 0.0172(4) -0.0052(3) -0.0007(3) 0.0021(3) 
S2 0.0179(4) 0.0115(3) 0.0177(4) -0.0033(3) -0.0010(3) 0.0008(3) 
S10 0.0167(4) 0.0110(3) 0.0144(4) 0.0026(3) 0.0000(3) 0.0002(3) 
S1 0.0178(4) 0.0156(3) 0.0187(4) -0.0033(3) 0.0011(3) 0.0014(3) 
S4 0.0153(4) 0.0137(3) 0.0160(4) 0.0025(3) -0.0008(3) 0.0014(3) 
S8 0.0138(4) 0.0100(3) 0.0156(4) -0.0038(3) -0.0009(3) -0.0002(3) 
S6 0.0165(4) 0.0130(3) 0.0173(4) 0.0046(3) -0.0006(3) -0.0002(3) 
S12 0.0155(4) 0.0128(3) 0.0179(4) 0.0034(3) -0.0001(3) -0.0017(3) 
C10 0.0204(16) 0.0079(12) 0.0139(15) -0.0024(11) -0.0016(13) -0.0016(11) 
C6 0.0225(16) 0.0148(13) 0.0123(15) -0.0015(12) 0.0000(14) 0.0060(12) 
C8 0.0152(16) 0.0149(14) 0.0136(17) 0.0010(12) -0.0035(13) -0.0015(12) 
C4 0.0150(16) 0.0151(14) 0.0198(17) 0.0069(12) 0.0015(14) 0.0050(12) 
C11 0.0206(16) 0.0124(13) 0.0127(14) -0.0012(12) -0.0004(13) -0.0022(11) 
C13 0.0209(16) 0.0194(15) 0.0235(18) -0.0021(13) 0.0008(13) 0.0024(12) 
C12 0.0186(17) 0.0157(14) 0.0098(16) -0.0016(12) 0.0004(13) 0.0012(12) 
C2 0.0255(17) 0.0164(14) 0.0157(16) -0.0009(13) -0.0019(14) 0.0028(12) 
C5 0.0207(17) 0.0129(13) 0.0124(16) -0.0007(11) -0.0012(13) 0.0053(12) 
C14 0.0170(15) 0.0181(14) 0.0201(16) -0.0011(12) 0.0006(13) 0.0028(12) 
C3 0.0196(16) 0.0162(14) 0.0144(15) -0.0007(12) 0.0033(13) 0.0101(12) 
C18 0.0173(16) 0.0281(17) 0.0234(17) -0.0007(14) 0.0016(13) -0.0014(13) 
C7 0.0226(16) 0.0101(12) 0.0148(15) -0.0024(12) -0.0023(14) 0.0018(11) 
C15 0.0193(16) 0.0233(16) 0.0233(18) -0.0007(14) 0.0023(13) 0.0042(13) 
C16 0.0176(16) 0.0210(15) 0.0234(17) -0.0008(13) -0.0007(13) 0.0007(12) 
C1 0.0178(16) 0.0155(14) 0.0143(15) 0.0006(12) 0.0018(12) -0.0002(12) 
C17 0.0166(15) 0.0256(16) 0.0226(17) -0.0022(14) 0.0031(13) 0.0023(13) 
C9 0.0206(17) 0.0121(13) 0.0105(15) 0.0015(11) 0.0011(12) 0.0000(11) 
C19 0.0200(16) 0.0328(19) 0.032(2) -0.0003(15) 0.0070(14) -0.0053(14) 
C20 0.0180(18) 0.043(2) 0.041(2) 0.0024(18) 0.0006(16) -0.0102(15) 
C21 0.0241(17) 0.0179(15) 0.0186(19) -0.0013(13) -0.0007(14) -0.0006(13) 
C24 0.0206(17) 0.0208(15) 0.0200(18) -0.0004(13) 0.0023(13) -0.0074(13) 
C23 0.0274(18) 0.0222(16) 0.0146(17) -0.0015(13) 0.0008(14) -0.0022(13) 
C26 0.0231(17) 0.0190(15) 0.0217(18) -0.0027(13) -0.0004(14) -0.0002(13) 
C28 0.0229(19) 0.0316(19) 0.047(3) 0.0030(18) 0.0025(17) 0.0010(15) 
C22 0.0180(16) 0.0146(14) 0.0247(19) 0.0010(13) -0.0007(14) 0.0010(12) 
C27 0.0194(16) 0.0251(17) 0.034(2) -0.0002(15) -0.0018(15) 0.0034(13) 
C25 0.0172(16) 0.0215(16) 0.0226(18) -0.0037(13) -0.0013(13) 0.0001(12) 
C38 0.0196(16) 0.0119(14) 0.0154(17) 0.0011(12) -0.0001(13) -0.0034(12) 
C40 0.0144(17) 0.0129(14) 0.025(2) -0.0009(13) -0.0022(14) 0.0033(12) 
C34 0.0215(17) 0.0127(14) 0.0116(15) 0.0015(12) -0.0025(13) 0.0034(12) 
C30 0.0199(16) 0.0153(14) 0.0158(16) 0.0017(12) -0.0003(13) -0.0021(12) 
C29 0.0153(15) 0.0146(14) 0.0170(17) -0.0018(12) 0.0022(13) -0.0021(12) 
C35 0.0221(17) 0.0141(14) 0.0081(15) 0.0020(11) -0.0011(13) -0.0050(12) 
C36 0.0189(17) 0.0149(14) 0.0018(14) 0.0037(11) 0.0020(12) -0.0034(12) 
C31 0.0168(15) 0.0139(14) 0.0102(15) 0.0039(11) 0.0025(12) -0.0002(12) 
C32 0.0163(16) 0.0115(13) 0.0072(15) -0.0003(11) -0.0028(12) 0.0037(11) 
C39 0.0178(16) 0.0124(14) 0.0201(17) 0.0005(12) -0.0078(13) 0.0041(12) 
C37 0.0146(15) 0.0112(13) 0.0124(16) -0.0054(11) 0.0038(12) -0.0026(11) 
C33 0.0169(16) 0.0130(14) 0.0082(15) -0.0035(11) 0.0001(12) 0.0010(12) 
C41 0.0161(16) 0.0179(15) 0.0176(16) 0.0026(12) -0.0013(13) 0.0016(12) 
C43 0.0137(15) 0.0210(15) 0.0202(16) 0.0018(13) -0.0007(12) 0.0002(12) 
C46 0.0173(16) 0.0227(16) 0.0233(17) 0.0026(14) 0.0001(13) -0.0007(13) 
C45 0.0136(15) 0.0246(16) 0.0216(18) 0.0012(13) -0.0042(13) -0.0010(12) 
C48 0.0201(17) 0.033(2) 0.043(2) -0.0040(18) 0.0023(16) -0.0040(15) 
C47 0.0205(17) 0.0273(18) 0.037(2) -0.0018(16) -0.0044(15) -0.0007(14) 
C44 0.0155(15) 0.0199(15) 0.0236(17) 0.0043(13) -0.0012(13) -0.0010(13) 
C42 0.0136(15) 0.0165(14) 0.0211(17) 0.0023(13) -0.0018(13) 0.0034(12) 
C50 0.0173(16) 0.0200(15) 0.0103(15) 0.0036(12) 0.0017(12) 0.0000(13) 
C55 0.0176(17) 0.0244(17) 0.031(2) 0.0006(15) 0.0026(14) 0.0005(13) 
C56 0.0192(18) 0.036(2) 0.048(3) -0.0011(19) 0.0033(17) 0.0080(16) 
C51 0.0175(16) 0.0164(15) 0.0239(18) 0.0011(13) 0.0047(13) -0.0014(12) 
C54 0.0138(15) 0.0194(15) 0.0271(19) 0.0029(14) 0.0026(13) 0.0007(12) 
C53 0.0166(16) 0.0214(16) 0.0219(17) 0.0007(13) 0.0017(13) 0.0011(13) 
C49 0.0189(17) 0.0177(15) 0.0207(18) 0.0055(13) 0.0004(14) 0.0018(13) 
C52 0.0141(15) 0.0180(15) 0.0225(17) 0.0027(13) 0.0042(13) 0.0006(12) 
C62 0.0192(16) 0.0103(13) 0.0160(16) -0.0035(12) 0.0023(13) 0.0006(12) 
C64 0.0083(15) 0.0116(13) 0.0186(18) 0.0031(12) -0.0014(13) -0.0010(11) 
C66 0.0179(15) 0.0120(13) 0.0108(15) -0.0001(11) -0.0015(12) 0.0007(11) 
C68 0.0115(15) 0.0173(15) 0.0194(19) 0.0026(13) -0.0007(13) 0.0015(12) 
C60 0.0163(16) 0.0142(14) 0.0057(15) -0.0025(11) -0.0020(12) 0.0021(12) 
C61 0.0117(15) 0.0122(13) 0.0086(15) -0.0013(11) 0.0009(12) 0.0026(11) 
C63 0.0222(17) 0.0122(14) 0.0126(16) -0.0002(12) -0.0018(13) -0.0008(12) 
C59 0.0148(15) 0.0137(14) 0.0159(16) -0.0007(12) 0.0034(13) -0.0013(12) 
C67 0.0147(15) 0.0128(13) 0.0157(16) -0.0012(11) 0.0023(12) 0.0007(11) 
C65 0.0123(15) 0.0142(13) 0.0076(15) 0.0028(11) 0.0015(11) -0.0017(11) 
C57 0.0169(16) 0.0150(14) 0.0102(16) -0.0002(11) -0.0031(12) -0.0014(12) 
C58 0.0174(15) 0.0118(13) 0.0126(15) -0.0029(11) -0.0010(13) -0.0032(12) 
C73 0.0158(15) 0.0226(16) 0.0205(17) -0.0015(14) 0.0029(13) -0.0029(13) 
C71 0.0181(16) 0.0220(16) 0.0191(17) -0.0018(13) 0.0028(13) -0.0005(13) 
C69 0.0147(15) 0.0186(15) 0.0153(16) -0.0013(12) 0.0009(12) 0.0034(12) 
C70 0.0163(16) 0.0202(15) 0.0172(17) -0.0030(13) -0.0027(13) 0.0011(13) 
C72 0.0191(16) 0.0175(15) 0.0217(17) -0.0020(13) 0.0017(13) -0.0025(13) 
C74 0.0162(16) 0.0217(16) 0.0275(19) 0.0001(14) -0.0006(14) -0.0017(13) 
C75 0.0144(16) 0.0285(18) 0.0294(19) 0.0015(15) 0.0017(14) -0.0025(13) 
C76 0.0187(17) 0.037(2) 0.045(2) -0.0004(18) -0.0017(17) -0.0093(16) 
C77 0.0197(17) 0.0193(16) 0.0138(16) -0.0021(13) -0.0012(13) -0.0016(13) 
C82 0.0172(16) 0.0230(17) 0.0263(19) 0.0001(14) -0.0009(14) 0.0024(13) 
C83 0.0171(17) 0.0259(18) 0.036(2) 0.0030(16) -0.0002(15) 0.0007(14) 
C84 0.0181(17) 0.035(2) 0.039(2) 0.0015(18) 0.0005(16) 0.0064(15) 
C81 0.0157(15) 0.0193(15) 0.0249(18) 0.0004(14) -0.0026(13) -0.0009(12) 
C80 0.0163(15) 0.0184(15) 0.0161(16) -0.0035(12) -0.0010(12) -0.0028(12) 
C79 0.0179(16) 0.0182(15) 0.0191(17) -0.0001(13) -0.0022(13) 0.0000(12) 
C78 0.0140(15) 0.0220(16) 0.0130(16) -0.0029(12) 0.0043(12) -0.0024(12) 
C88 0.0163(16) 0.0110(13) 0.0085(16) -0.0030(11) -0.0023(12) 0.0012(11) 
C94 0.0198(16) 0.0157(14) 0.0137(16) 0.0005(12) -0.0011(13) -0.0019(12) 
C92 0.0180(17) 0.0107(13) 0.0113(17) 0.0009(12) -0.0006(13) -0.0035(12) 
C86 0.0164(15) 0.0120(14) 0.0174(16) -0.0009(12) -0.0009(13) -0.0010(11) 
C89 0.0224(17) 0.0123(13) 0.0052(14) 0.0048(11) -0.0012(13) -0.0009(12) 
C95 0.0204(16) 0.0135(14) 0.0147(16) 0.0004(12) -0.0004(13) -0.0045(12) 
C85 0.0184(16) 0.0130(13) 0.0062(14) -0.0039(11) 0.0045(12) -0.0016(12) 
C91 0.0211(16) 0.0138(14) 0.0060(14) -0.0018(11) 0.0012(12) -0.0054(12) 
C93 0.0224(17) 0.0134(13) 0.0036(14) -0.0018(11) -0.0006(12) -0.0043(12) 
C102 0.0192(17) 0.0224(16) 0.0271(19) 0.0027(14) -0.0020(14) -0.0011(13) 
C98 0.0190(16) 0.0158(15) 0.0175(17) 0.0032(12) -0.0049(13) -0.0031(12) 
C101 0.0212(17) 0.0184(16) 0.0267(19) -0.0006(14) -0.0008(14) 0.0005(13) 
C100 0.0192(16) 0.0210(16) 0.0207(18) 0.0021(13) -0.0041(14) 0.0016(13) 
C99 0.0202(16) 0.0151(14) 0.0201(17) 0.0001(13) -0.0019(14) 0.0018(12) 
C97 0.0173(16) 0.0132(14) 0.0145(16) 0.0013(12) 0.0021(13) 0.0037(12) 
C103 0.0161(16) 0.0277(18) 0.033(2) -0.0002(15) -0.0015(15) -0.0006(14) 
C104 0.0218(18) 0.033(2) 0.045(2) -0.0003(18) -0.0006(17) -0.0048(15) 
C96 0.0180(16) 0.0125(14) 0.0140(16) 0.0004(12) -0.0026(13) 0.0010(12) 
C108 0.0189(16) 0.0184(15) 0.0214(17) 0.0043(13) 0.0019(13) 0.0001(13) 
C106 0.0182(16) 0.0113(13) 0.0233(18) 0.0024(12) 0.0042(13) -0.0009(12) 
C107 0.0181(16) 0.0213(16) 0.0211(17) 0.0032(13) 0.0024(13) 0.0007(13) 
C105 0.0215(16) 0.0149(14) 0.0156(16) 0.0033(12) 0.0035(13) 0.0023(12) 
C111 0.0204(17) 0.0224(17) 0.036(2) 0.0014(15) 0.0018(15) 0.0034(14) 
C109 0.0161(16) 0.0241(17) 0.0239(18) 0.0027(14) 0.0020(14) -0.0001(13) 
C110 0.0180(16) 0.0236(17) 0.0243(18) -0.0014(14) 0.0006(13) 0.0031(13) 
C112 0.0205(18) 0.036(2) 0.043(2) -0.0014(18) 0.0030(17) 0.0079(16) 
C87 0.0162(15) 0.0105(13) 0.0096(15) -0.0003(11) 0.0002(12) 0.0018(11) 
C90 0.0188(15) 0.0102(13) 0.0131(15) -0.0018(11) 0.0002(13) -0.0008(11) 
 
_geom_special_details 
; 
 All esds (except the esd in the dihedral angle between two l.s. planes) 
 are estimated using the full covariance matrix.  The cell esds are taken 
 into account individually in the estimation of esds in distances, angles 
 and torsion angles; correlations between esds in cell parameters are only 
 used when they are defined by crystal symmetry.  An approximate (isotropic) 
 treatment of cell esds is used for estimating esds involving l.s. planes. 
; 
 
loop_ 
 _geom_bond_atom_site_label_1 
 _geom_bond_atom_site_label_2 
 _geom_bond_distance 
 _geom_bond_site_symmetry_2 
 _geom_bond_publ_flag 
S11 C89 1.734(3) . ? 
S11 C92 1.736(3) . ? 
S3 C9 1.730(3) . ? 
S3 C12 1.742(3) . ? 
S9 C68 1.735(3) . ? 
S9 C65 1.740(3) . ? 
S5 C36 1.735(3) . ? 
S5 C33 1.743(3) . ? 
S7 C57 1.729(3) . ? 
S7 C60 1.736(3) . ? 
S2 C8 1.731(3) . ? 
S2 C5 1.745(3) . ? 
S10 C88 1.735(3) . ? 
S10 C85 1.742(3) . ? 
S1 C1 1.735(3) . ? 
S1 C4 1.752(3) . ? 
S4 C29 1.731(3) . ? 
S4 C32 1.741(3) . ? 
S8 C61 1.731(3) . ? 
S8 C64 1.736(3) . ? 
S6 C40 1.733(3) . ? 
S6 C37 1.737(3) . ? 
S12 C96 1.731(3) . ? 
S12 C93 1.733(3) . ? 
C10 C9 1.374(4) . ? 
C10 C11 1.430(4) . ? 
C10 H10 0.9500 . ? 
C6 C5 1.358(4) . ? 
C6 C7 1.419(4) . ? 
C6 H6 0.9500 . ? 
C8 C7 1.364(4) . ? 
C8 C9 1.460(4) . ? 
C4 C3 1.352(5) . ? 
C4 C5 1.449(5) . ? 
C11 C12 1.370(4) . ? 
C11 H11 0.9500 . ? 
C13 C1 1.500(4) . ? 
C13 C14 1.536(4) . ? 
C13 H13A 0.9900 . ? 
C13 H13B 0.9900 . ? 
C12 C21 1.500(5) . ? 
C2 C1 1.358(4) . ? 
C2 C3 1.427(4) . ? 
C2 H2 0.9500 . ? 
C14 C15 1.522(4) . ? 
C14 H14A 0.9900 . ? 
C14 H14B 0.9900 . ? 
C3 H3 0.9500 . ? 
C18 C17 1.523(5) . ? 
C18 C19 1.529(5) . ? 
C18 H18A 0.9900 . ? 
C18 H18B 0.9900 . ? 
C7 H7 0.9500 . ? 
C15 C16 1.523(5) . ? 
C15 H15A 0.9900 . ? 
C15 H15B 0.9900 . ? 
C16 C17 1.528(4) . ? 
C16 H16A 0.9900 . ? 
C16 H16B 0.9900 . ? 
C17 H17A 0.9900 . ? 
C17 H17B 0.9900 . ? 
C19 C20 1.524(5) . ? 
C19 H19A 0.9900 . ? 
C19 H19B 0.9900 . ? 
C20 H20A 0.9800 . ? 
C20 H20B 0.9800 . ? 
C20 H20C 0.9800 . ? 
C21 C22 1.525(4) . ? 
C21 H21A 0.9900 . ? 
C21 H21B 0.9900 . ? 
C24 C23 1.519(5) . ? 
C24 C25 1.523(4) . ? 
C24 H24A 0.9900 . ? 
C24 H24B 0.9900 . ? 
C23 C22 1.533(5) . ? 
C23 H23A 0.9900 . ? 
C23 H23B 0.9900 . ? 
C26 C27 1.517(5) . ? 
C26 C25 1.525(4) . ? 
C26 H26A 0.9900 . ? 
C26 H26B 0.9900 . ? 
C28 C27 1.519(5) . ? 
C28 H28A 0.9800 . ? 
C28 H28B 0.9800 . ? 
C28 H28C 0.9800 . ? 
C22 H22A 0.9900 . ? 
C22 H22B 0.9900 . ? 
C27 H27A 0.9900 . ? 
C27 H27B 0.9900 . ? 
C25 H25A 0.9900 . ? 
C25 H25B 0.9900 . ? 
C38 C37 1.366(4) . ? 
C38 C39 1.415(5) . ? 
C38 H38 0.9500 . ? 
C40 C39 1.363(5) . ? 
C40 C49 1.513(5) . ? 
C34 C33 1.359(4) . ? 
C34 C35 1.431(5) . ? 
C34 H34 0.9500 . ? 
C30 C29 1.370(5) . ? 
C30 C31 1.407(5) . ? 
C30 H30 0.9500 . ? 
C29 C41 1.516(4) . ? 
C35 C36 1.379(4) . ? 
C35 H35 0.9500 . ? 
C36 C37 1.449(4) . ? 
C31 C32 1.387(4) . ? 
C31 H31 0.9500 . ? 
C32 C33 1.447(4) . ? 
C39 H39 0.9500 . ? 
C41 C42 1.526(4) . ? 
C41 H41A 0.9900 . ? 
C41 H41B 0.9900 . ? 
C43 C44 1.521(4) . ? 
C43 C42 1.526(4) . ? 
C43 H43A 0.9900 . ? 
C43 H43B 0.9900 . ? 
C46 C47 1.514(5) . ? 
C46 C45 1.527(5) . ? 
C46 H46A 0.9900 . ? 
C46 H46B 0.9900 . ? 
C45 C44 1.526(4) . ? 
C45 H45A 0.9900 . ? 
C45 H45B 0.9900 . ? 
C48 C47 1.512(5) . ? 
C48 H48A 0.9800 . ? 
C48 H48B 0.9800 . ? 
C48 H48C 0.9800 . ? 
C47 H47A 0.9900 . ? 
C47 H47B 0.9900 . ? 
C44 H44A 0.9900 . ? 
C44 H44B 0.9900 . ? 
C42 H42A 0.9900 . ? 
C42 H42B 0.9900 . ? 
C50 C49 1.525(4) . ? 
C50 C51 1.526(4) . ? 
C50 H50A 0.9900 . ? 
C50 H50B 0.9900 . ? 
C55 C56 1.521(5) . ? 
C55 C54 1.523(5) . ? 
C55 H55A 0.9900 . ? 
C55 H55B 0.9900 . ? 
C56 H56A 0.9800 . ? 
C56 H56B 0.9800 . ? 
C56 H56C 0.9800 . ? 
C51 C52 1.522(4) . ? 
C51 H51A 0.9900 . ? 
C51 H51B 0.9900 . ? 
C54 C53 1.529(4) . ? 
C54 H54A 0.9900 . ? 
C54 H54B 0.9900 . ? 
C53 C52 1.521(4) . ? 
C53 H53A 0.9900 . ? 
C53 H53B 0.9900 . ? 
C49 H49A 0.9900 . ? 
C49 H49B 0.9900 . ? 
C52 H52A 0.9900 . ? 
C52 H52B 0.9900 . ? 
C62 C61 1.375(4) . ? 
C62 C63 1.415(4) . ? 
C62 H62 0.9500 . ? 
C64 C63 1.374(4) . ? 
C64 C65 1.463(4) . ? 
C66 C65 1.363(4) . ? 
C66 C67 1.429(4) . ? 
C66 H66 0.9500 . ? 
C68 C67 1.367(5) . ? 
C68 C77 1.507(5) . ? 
C60 C59 1.378(4) . ? 
C60 C61 1.447(4) . ? 
C63 H63 0.9500 . ? 
C59 C58 1.424(4) . ? 
C59 H59 0.9500 . ? 
C67 H67 0.9500 . ? 
C57 C58 1.361(4) . ? 
C57 C69 1.508(4) . ? 
C58 H58 0.9500 . ? 
C73 C74 1.527(5) . ? 
C73 C72 1.528(4) . ? 
C73 H73A 0.9900 . ? 
C73 H73B 0.9900 . ? 
C71 C72 1.522(5) . ? 
C71 C70 1.528(4) . ? 
C71 H71A 0.9900 . ? 
C71 H71B 0.9900 . ? 
C69 C70 1.522(4) . ? 
C69 H69A 0.9900 . ? 
C69 H69B 0.9900 . ? 
C70 H70A 0.9900 . ? 
C70 H70B 0.9900 . ? 
C72 H72A 0.9900 . ? 
C72 H72B 0.9900 . ? 
C74 C75 1.534(4) . ? 
C74 H74A 0.9900 . ? 
C74 H74B 0.9900 . ? 
C75 C76 1.519(5) . ? 
C75 H75A 0.9900 . ? 
C75 H75B 0.9900 . ? 
C76 H76A 0.9800 . ? 
C76 H76B 0.9800 . ? 
C76 H76C 0.9800 . ? 
C77 C78 1.512(4) . ? 
C77 H77A 0.9900 . ? 
C77 H77B 0.9900 . ? 
C82 C81 1.520(5) . ? 
C82 C83 1.522(5) . ? 
C82 H82A 0.9900 . ? 
C82 H82B 0.9900 . ? 
C83 C84 1.522(5) . ? 
C83 H83A 0.9900 . ? 
C83 H83B 0.9900 . ? 
C84 H84A 0.9800 . ? 
C84 H84B 0.9800 . ? 
C84 H84C 0.9800 . ? 
C81 C80 1.522(4) . ? 
C81 H81A 0.9900 . ? 
C81 H81B 0.9900 . ? 
C80 C79 1.525(4) . ? 
C80 H80A 0.9900 . ? 
C80 H80B 0.9900 . ? 
C79 C78 1.529(4) . ? 
C79 H79A 0.9900 . ? 
C79 H79B 0.9900 . ? 
C78 H78A 0.9900 . ? 
C78 H78B 0.9900 . ? 
C88 C87 1.359(4) . ? 
C88 C89 1.447(5) . ? 
C94 C93 1.376(4) . ? 
C94 C95 1.415(5) . ? 
C94 H94 0.9500 . ? 
C92 C91 1.357(4) . ? 
C92 C93 1.451(5) . ? 
C86 C85 1.365(4) . ? 
C86 C87 1.411(4) . ? 
C86 H86 0.9500 . ? 
C89 C90 1.380(4) . ? 
C95 C96 1.368(4) . ? 
C95 H95 0.9500 . ? 
C85 C97 1.501(4) . ? 
C91 C90 1.422(4) . ? 
C91 H91 0.9500 . ? 
C102 C103 1.516(5) . ? 
C102 C101 1.532(5) . ? 
C102 H10A 0.9900 . ? 
C102 H10B 0.9900 . ? 
C98 C99 1.517(4) . ? 
C98 C97 1.533(4) . ? 
C98 H98A 0.9900 . ? 
C98 H98B 0.9900 . ? 
C101 C100 1.526(5) . ? 
C101 H10C 0.9900 . ? 
C101 H10D 0.9900 . ? 
C100 C99 1.525(5) . ? 
C100 H10E 0.9900 . ? 
C100 H10F 0.9900 . ? 
C99 H99A 0.9900 . ? 
C99 H99B 0.9900 . ? 
C97 H97A 0.9900 . ? 
C97 H97B 0.9900 . ? 
C103 C104 1.517(5) . ? 
C103 H10G 0.9900 . ? 
C103 H10H 0.9900 . ? 
C104 H10I 0.9800 . ? 
C104 H10J 0.9800 . ? 
C104 H10K 0.9800 . ? 
C96 C105 1.510(5) . ? 
C108 C107 1.513(4) . ? 
C108 C109 1.522(5) . ? 
C108 H10L 0.9900 . ? 
C108 H10M 0.9900 . ? 
C106 C105 1.518(4) . ? 
C106 C107 1.529(4) . ? 
C106 H10N 0.9900 . ? 
C106 H10O 0.9900 . ? 
C107 H10P 0.9900 . ? 
C107 H10Q 0.9900 . ? 
C105 H10R 0.9900 . ? 
C105 H10S 0.9900 . ? 
C111 C112 1.512(5) . ? 
C111 C110 1.528(5) . ? 
C111 H11A 0.9900 . ? 
C111 H11B 0.9900 . ? 
C109 C110 1.519(5) . ? 
C109 H10T 0.9900 . ? 
C109 H10U 0.9900 . ? 
C110 H11C 0.9900 . ? 
C110 H11D 0.9900 . ? 
C112 H11E 0.9800 . ? 
C112 H11F 0.9800 . ? 
C112 H11G 0.9800 . ? 
C87 H87 0.9500 . ? 
C90 H90 0.9500 . ? 
 
loop_ 
 _geom_angle_atom_site_label_1 
 _geom_angle_atom_site_label_2 
 _geom_angle_atom_site_label_3 
 _geom_angle 
 _geom_angle_site_symmetry_1 
 _geom_angle_site_symmetry_3 
 _geom_angle_publ_flag 
C89 S11 C92 92.46(15) . . ? 
C9 S3 C12 92.50(16) . . ? 
C68 S9 C65 92.17(16) . . ? 
C36 S5 C33 91.97(16) . . ? 
C57 S7 C60 92.43(16) . . ? 
C8 S2 C5 91.48(16) . . ? 
C88 S10 C85 91.97(15) . . ? 
C1 S1 C4 92.13(16) . . ? 
C29 S4 C32 92.26(16) . . ? 
C61 S8 C64 91.73(15) . . ? 
C40 S6 C37 92.14(16) . . ? 
C96 S12 C93 92.31(16) . . ? 
C9 C10 C11 113.6(3) . . ? 
C9 C10 H10 123.2 . . ? 
C11 C10 H10 123.2 . . ? 
C5 C6 C7 113.4(3) . . ? 
C5 C6 H6 123.3 . . ? 
C7 C6 H6 123.3 . . ? 
C7 C8 C9 129.2(3) . . ? 
C7 C8 S2 111.4(2) . . ? 
C9 C8 S2 119.4(2) . . ? 
C3 C4 C5 129.8(3) . . ? 
C3 C4 S1 110.0(2) . . ? 
C5 C4 S1 120.2(2) . . ? 
C12 C11 C10 112.7(3) . . ? 
C12 C11 H11 123.7 . . ? 
C10 C11 H11 123.7 . . ? 
C1 C13 C14 113.0(3) . . ? 
C1 C13 H13A 109.0 . . ? 
C14 C13 H13A 109.0 . . ? 
C1 C13 H13B 109.0 . . ? 
C14 C13 H13B 109.0 . . ? 
H13A C13 H13B 107.8 . . ? 
C11 C12 C21 128.8(3) . . ? 
C11 C12 S3 110.8(2) . . ? 
C21 C12 S3 120.4(2) . . ? 
C1 C2 C3 113.2(3) . . ? 
C1 C2 H2 123.4 . . ? 
C3 C2 H2 123.4 . . ? 
C6 C5 C4 130.5(3) . . ? 
C6 C5 S2 110.9(2) . . ? 
C4 C5 S2 118.6(2) . . ? 
C15 C14 C13 112.8(3) . . ? 
C15 C14 H14A 109.0 . . ? 
C13 C14 H14A 109.0 . . ? 
C15 C14 H14B 109.0 . . ? 
C13 C14 H14B 109.0 . . ? 
H14A C14 H14B 107.8 . . ? 
C4 C3 C2 114.0(3) . . ? 
C4 C3 H3 123.0 . . ? 
C2 C3 H3 123.0 . . ? 
C17 C18 C19 113.1(3) . . ? 
C17 C18 H18A 109.0 . . ? 
C19 C18 H18A 109.0 . . ? 
C17 C18 H18B 109.0 . . ? 
C19 C18 H18B 109.0 . . ? 
H18A C18 H18B 107.8 . . ? 
C8 C7 C6 112.8(3) . . ? 
C8 C7 H7 123.6 . . ? 
C6 C7 H7 123.6 . . ? 
C14 C15 C16 112.8(3) . . ? 
C14 C15 H15A 109.0 . . ? 
C16 C15 H15A 109.0 . . ? 
C14 C15 H15B 109.0 . . ? 
C16 C15 H15B 109.0 . . ? 
H15A C15 H15B 107.8 . . ? 
C15 C16 C17 113.5(3) . . ? 
C15 C16 H16A 108.9 . . ? 
C17 C16 H16A 108.9 . . ? 
C15 C16 H16B 108.9 . . ? 
C17 C16 H16B 108.9 . . ? 
H16A C16 H16B 107.7 . . ? 
C2 C1 C13 128.6(3) . . ? 
C2 C1 S1 110.7(2) . . ? 
C13 C1 S1 120.6(2) . . ? 
C18 C17 C16 113.7(3) . . ? 
C18 C17 H17A 108.8 . . ? 
C16 C17 H17A 108.8 . . ? 
C18 C17 H17B 108.8 . . ? 
C16 C17 H17B 108.8 . . ? 
H17A C17 H17B 107.7 . . ? 
C10 C9 C8 127.9(3) . . ? 
C10 C9 S3 110.5(2) . . ? 
C8 C9 S3 121.4(2) . . ? 
C20 C19 C18 112.9(3) . . ? 
C20 C19 H19A 109.0 . . ? 
C18 C19 H19A 109.0 . . ? 
C20 C19 H19B 109.0 . . ? 
C18 C19 H19B 109.0 . . ? 
H19A C19 H19B 107.8 . . ? 
C19 C20 H20A 109.5 . . ? 
C19 C20 H20B 109.5 . . ? 
H20A C20 H20B 109.5 . . ? 
C19 C20 H20C 109.5 . . ? 
H20A C20 H20C 109.5 . . ? 
H20B C20 H20C 109.5 . . ? 
C12 C21 C22 112.2(3) . . ? 
C12 C21 H21A 109.2 . . ? 
C22 C21 H21A 109.2 . . ? 
C12 C21 H21B 109.2 . . ? 
C22 C21 H21B 109.2 . . ? 
H21A C21 H21B 107.9 . . ? 
C23 C24 C25 114.8(3) . . ? 
C23 C24 H24A 108.6 . . ? 
C25 C24 H24A 108.6 . . ? 
C23 C24 H24B 108.6 . . ? 
C25 C24 H24B 108.6 . . ? 
H24A C24 H24B 107.5 . . ? 
C24 C23 C22 112.3(3) . . ? 
C24 C23 H23A 109.2 . . ? 
C22 C23 H23A 109.2 . . ? 
C24 C23 H23B 109.2 . . ? 
C22 C23 H23B 109.2 . . ? 
H23A C23 H23B 107.9 . . ? 
C27 C26 C25 114.1(3) . . ? 
C27 C26 H26A 108.7 . . ? 
C25 C26 H26A 108.7 . . ? 
C27 C26 H26B 108.7 . . ? 
C25 C26 H26B 108.7 . . ? 
H26A C26 H26B 107.6 . . ? 
C27 C28 H28A 109.5 . . ? 
C27 C28 H28B 109.5 . . ? 
H28A C28 H28B 109.5 . . ? 
C27 C28 H28C 109.5 . . ? 
H28A C28 H28C 109.5 . . ? 
H28B C28 H28C 109.5 . . ? 
C21 C22 C23 113.0(3) . . ? 
C21 C22 H22A 109.0 . . ? 
C23 C22 H22A 109.0 . . ? 
C21 C22 H22B 109.0 . . ? 
C23 C22 H22B 109.0 . . ? 
H22A C22 H22B 107.8 . . ? 
C26 C27 C28 113.2(3) . . ? 
C26 C27 H27A 108.9 . . ? 
C28 C27 H27A 108.9 . . ? 
C26 C27 H27B 108.9 . . ? 
C28 C27 H27B 108.9 . . ? 
H27A C27 H27B 107.7 . . ? 
C24 C25 C26 113.7(3) . . ? 
C24 C25 H25A 108.8 . . ? 
C26 C25 H25A 108.8 . . ? 
C24 C25 H25B 108.8 . . ? 
C26 C25 H25B 108.8 . . ? 
H25A C25 H25B 107.7 . . ? 
C37 C38 C39 113.2(3) . . ? 
C37 C38 H38 123.4 . . ? 
C39 C38 H38 123.4 . . ? 
C39 C40 C49 129.5(3) . . ? 
C39 C40 S6 110.5(3) . . ? 
C49 C40 S6 120.0(2) . . ? 
C33 C34 C35 113.7(3) . . ? 
C33 C34 H34 123.1 . . ? 
C35 C34 H34 123.1 . . ? 
C29 C30 C31 114.0(3) . . ? 
C29 C30 H30 123.0 . . ? 
C31 C30 H30 123.0 . . ? 
C30 C29 C41 128.3(3) . . ? 
C30 C29 S4 110.6(2) . . ? 
C41 C29 S4 120.9(2) . . ? 
C36 C35 C34 112.3(3) . . ? 
C36 C35 H35 123.9 . . ? 
C34 C35 H35 123.9 . . ? 
C35 C36 C37 128.9(3) . . ? 
C35 C36 S5 111.1(3) . . ? 
C37 C36 S5 119.9(2) . . ? 
C32 C31 C30 112.8(3) . . ? 
C32 C31 H31 123.6 . . ? 
C30 C31 H31 123.6 . . ? 
C31 C32 C33 128.9(3) . . ? 
C31 C32 S4 110.3(2) . . ? 
C33 C32 S4 120.8(2) . . ? 
C40 C39 C38 113.6(3) . . ? 
C40 C39 H39 123.2 . . ? 
C38 C39 H39 123.2 . . ? 
C38 C37 C36 128.0(3) . . ? 
C38 C37 S6 110.5(2) . . ? 
C36 C37 S6 121.4(2) . . ? 
C34 C33 C32 130.1(3) . . ? 
C34 C33 S5 110.9(2) . . ? 
C32 C33 S5 119.0(2) . . ? 
C29 C41 C42 112.5(3) . . ? 
C29 C41 H41A 109.1 . . ? 
C42 C41 H41A 109.1 . . ? 
C29 C41 H41B 109.1 . . ? 
C42 C41 H41B 109.1 . . ? 
H41A C41 H41B 107.8 . . ? 
C44 C43 C42 112.2(3) . . ? 
C44 C43 H43A 109.2 . . ? 
C42 C43 H43A 109.2 . . ? 
C44 C43 H43B 109.2 . . ? 
C42 C43 H43B 109.2 . . ? 
H43A C43 H43B 107.9 . . ? 
C47 C46 C45 114.2(3) . . ? 
C47 C46 H46A 108.7 . . ? 
C45 C46 H46A 108.7 . . ? 
C47 C46 H46B 108.7 . . ? 
C45 C46 H46B 108.7 . . ? 
H46A C46 H46B 107.6 . . ? 
C44 C45 C46 113.9(3) . . ? 
C44 C45 H45A 108.8 . . ? 
C46 C45 H45A 108.8 . . ? 
C44 C45 H45B 108.8 . . ? 
C46 C45 H45B 108.8 . . ? 
H45A C45 H45B 107.7 . . ? 
C47 C48 H48A 109.5 . . ? 
C47 C48 H48B 109.5 . . ? 
H48A C48 H48B 109.5 . . ? 
C47 C48 H48C 109.5 . . ? 
H48A C48 H48C 109.5 . . ? 
H48B C48 H48C 109.5 . . ? 
C48 C47 C46 114.0(3) . . ? 
C48 C47 H47A 108.7 . . ? 
C46 C47 H47A 108.7 . . ? 
C48 C47 H47B 108.7 . . ? 
C46 C47 H47B 108.7 . . ? 
H47A C47 H47B 107.6 . . ? 
C43 C44 C45 114.2(3) . . ? 
C43 C44 H44A 108.7 . . ? 
C45 C44 H44A 108.7 . . ? 
C43 C44 H44B 108.7 . . ? 
C45 C44 H44B 108.7 . . ? 
H44A C44 H44B 107.6 . . ? 
C41 C42 C43 113.6(3) . . ? 
C41 C42 H42A 108.9 . . ? 
C43 C42 H42A 108.9 . . ? 
C41 C42 H42B 108.9 . . ? 
C43 C42 H42B 108.9 . . ? 
H42A C42 H42B 107.7 . . ? 
C49 C50 C51 112.9(3) . . ? 
C49 C50 H50A 109.0 . . ? 
C51 C50 H50A 109.0 . . ? 
C49 C50 H50B 109.0 . . ? 
C51 C50 H50B 109.0 . . ? 
H50A C50 H50B 107.8 . . ? 
C56 C55 C54 112.4(3) . . ? 
C56 C55 H55A 109.1 . . ? 
C54 C55 H55A 109.1 . . ? 
C56 C55 H55B 109.1 . . ? 
C54 C55 H55B 109.1 . . ? 
H55A C55 H55B 107.9 . . ? 
C55 C56 H56A 109.5 . . ? 
C55 C56 H56B 109.5 . . ? 
H56A C56 H56B 109.5 . . ? 
C55 C56 H56C 109.5 . . ? 
H56A C56 H56C 109.5 . . ? 
H56B C56 H56C 109.5 . . ? 
C52 C51 C50 113.0(3) . . ? 
C52 C51 H51A 109.0 . . ? 
C50 C51 H51A 109.0 . . ? 
C52 C51 H51B 109.0 . . ? 
C50 C51 H51B 109.0 . . ? 
H51A C51 H51B 107.8 . . ? 
C55 C54 C53 113.3(3) . . ? 
C55 C54 H54A 108.9 . . ? 
C53 C54 H54A 108.9 . . ? 
C55 C54 H54B 108.9 . . ? 
C53 C54 H54B 108.9 . . ? 
H54A C54 H54B 107.7 . . ? 
C52 C53 C54 113.6(3) . . ? 
C52 C53 H53A 108.8 . . ? 
C54 C53 H53A 108.8 . . ? 
C52 C53 H53B 108.9 . . ? 
C54 C53 H53B 108.8 . . ? 
H53A C53 H53B 107.7 . . ? 
C40 C49 C50 112.2(3) . . ? 
C40 C49 H49A 109.2 . . ? 
C50 C49 H49A 109.2 . . ? 
C40 C49 H49B 109.2 . . ? 
C50 C49 H49B 109.2 . . ? 
H49A C49 H49B 107.9 . . ? 
C53 C52 C51 114.4(3) . . ? 
C53 C52 H52A 108.7 . . ? 
C51 C52 H52A 108.7 . . ? 
C53 C52 H52B 108.7 . . ? 
C51 C52 H52B 108.7 . . ? 
H52A C52 H52B 107.6 . . ? 
C61 C62 C63 113.1(3) . . ? 
C61 C62 H62 123.4 . . ? 
C63 C62 H62 123.4 . . ? 
C63 C64 C65 129.8(3) . . ? 
C63 C64 S8 111.2(2) . . ? 
C65 C64 S8 119.0(2) . . ? 
C65 C66 C67 112.8(3) . . ? 
C65 C66 H66 123.6 . . ? 
C67 C66 H66 123.6 . . ? 
C67 C68 C77 128.5(3) . . ? 
C67 C68 S9 110.5(2) . . ? 
C77 C68 S9 120.9(2) . . ? 
C59 C60 C61 128.1(3) . . ? 
C59 C60 S7 109.9(2) . . ? 
C61 C60 S7 122.0(2) . . ? 
C62 C61 C60 129.1(3) . . ? 
C62 C61 S8 111.1(2) . . ? 
C60 C61 S8 119.8(2) . . ? 
C64 C63 C62 112.9(3) . . ? 
C64 C63 H63 123.6 . . ? 
C62 C63 H63 123.6 . . ? 
C60 C59 C58 113.5(3) . . ? 
C60 C59 H59 123.2 . . ? 
C58 C59 H59 123.2 . . ? 
C68 C67 C66 113.5(3) . . ? 
C68 C67 H67 123.2 . . ? 
C66 C67 H67 123.2 . . ? 
C66 C65 C64 128.8(3) . . ? 
C66 C65 S9 111.0(2) . . ? 
C64 C65 S9 120.1(2) . . ? 
C58 C57 C69 128.3(3) . . ? 
C58 C57 S7 111.3(2) . . ? 
C69 C57 S7 120.4(2) . . ? 
C57 C58 C59 112.8(3) . . ? 
C57 C58 H58 123.6 . . ? 
C59 C58 H58 123.6 . . ? 
C74 C73 C72 112.7(3) . . ? 
C74 C73 H73A 109.1 . . ? 
C72 C73 H73A 109.1 . . ? 
C74 C73 H73B 109.1 . . ? 
C72 C73 H73B 109.1 . . ? 
H73A C73 H73B 107.8 . . ? 
C72 C71 C70 113.1(3) . . ? 
C72 C71 H71A 109.0 . . ? 
C70 C71 H71A 109.0 . . ? 
C72 C71 H71B 109.0 . . ? 
C70 C71 H71B 109.0 . . ? 
H71A C71 H71B 107.8 . . ? 
C57 C69 C70 112.7(3) . . ? 
C57 C69 H69A 109.0 . . ? 
C70 C69 H69A 109.0 . . ? 
C57 C69 H69B 109.0 . . ? 
C70 C69 H69B 109.0 . . ? 
H69A C69 H69B 107.8 . . ? 
C69 C70 C71 113.5(3) . . ? 
C69 C70 H70A 108.9 . . ? 
C71 C70 H70A 108.9 . . ? 
C69 C70 H70B 108.9 . . ? 
C71 C70 H70B 108.9 . . ? 
H70A C70 H70B 107.7 . . ? 
C71 C72 C73 113.8(3) . . ? 
C71 C72 H72A 108.8 . . ? 
C73 C72 H72A 108.8 . . ? 
C71 C72 H72B 108.8 . . ? 
C73 C72 H72B 108.8 . . ? 
H72A C72 H72B 107.7 . . ? 
C73 C74 C75 113.0(3) . . ? 
C73 C74 H74A 109.0 . . ? 
C75 C74 H74A 109.0 . . ? 
C73 C74 H74B 109.0 . . ? 
C75 C74 H74B 109.0 . . ? 
H74A C74 H74B 107.8 . . ? 
C76 C75 C74 113.1(3) . . ? 
C76 C75 H75A 109.0 . . ? 
C74 C75 H75A 109.0 . . ? 
C76 C75 H75B 109.0 . . ? 
C74 C75 H75B 109.0 . . ? 
H75A C75 H75B 107.8 . . ? 
C75 C76 H76A 109.5 . . ? 
C75 C76 H76B 109.5 . . ? 
H76A C76 H76B 109.5 . . ? 
C75 C76 H76C 109.5 . . ? 
H76A C76 H76C 109.5 . . ? 
H76B C76 H76C 109.5 . . ? 
C68 C77 C78 112.4(3) . . ? 
C68 C77 H77A 109.1 . . ? 
C78 C77 H77A 109.1 . . ? 
C68 C77 H77B 109.1 . . ? 
C78 C77 H77B 109.1 . . ? 
H77A C77 H77B 107.9 . . ? 
C81 C82 C83 113.5(3) . . ? 
C81 C82 H82A 108.9 . . ? 
C83 C82 H82A 108.9 . . ? 
C81 C82 H82B 108.9 . . ? 
C83 C82 H82B 108.9 . . ? 
H82A C82 H82B 107.7 . . ? 
C84 C83 C82 113.0(3) . . ? 
C84 C83 H83A 109.0 . . ? 
C82 C83 H83A 109.0 . . ? 
C84 C83 H83B 109.0 . . ? 
C82 C83 H83B 109.0 . . ? 
H83A C83 H83B 107.8 . . ? 
C83 C84 H84A 109.5 . . ? 
C83 C84 H84B 109.5 . . ? 
H84A C84 H84B 109.5 . . ? 
C83 C84 H84C 109.5 . . ? 
H84A C84 H84C 109.5 . . ? 
H84B C84 H84C 109.5 . . ? 
C82 C81 C80 113.2(3) . . ? 
C82 C81 H81A 108.9 . . ? 
C80 C81 H81A 108.9 . . ? 
C82 C81 H81B 108.9 . . ? 
C80 C81 H81B 108.9 . . ? 
H81A C81 H81B 107.8 . . ? 
C81 C80 C79 114.8(3) . . ? 
C81 C80 H80A 108.6 . . ? 
C79 C80 H80A 108.6 . . ? 
C81 C80 H80B 108.6 . . ? 
C79 C80 H80B 108.6 . . ? 
H80A C80 H80B 107.5 . . ? 
C80 C79 C78 113.4(3) . . ? 
C80 C79 H79A 108.9 . . ? 
C78 C79 H79A 108.9 . . ? 
C80 C79 H79B 108.9 . . ? 
C78 C79 H79B 108.9 . . ? 
H79A C79 H79B 107.7 . . ? 
C77 C78 C79 114.1(3) . . ? 
C77 C78 H78A 108.7 . . ? 
C79 C78 H78A 108.7 . . ? 
C77 C78 H78B 108.7 . . ? 
C79 C78 H78B 108.7 . . ? 
H78A C78 H78B 107.6 . . ? 
C87 C88 C89 128.3(3) . . ? 
C87 C88 S10 110.7(2) . . ? 
C89 C88 S10 121.0(2) . . ? 
C93 C94 C95 113.8(3) . . ? 
C93 C94 H94 123.1 . . ? 
C95 C94 H94 123.1 . . ? 
C91 C92 C93 129.5(3) . . ? 
C91 C92 S11 110.9(3) . . ? 
C93 C92 S11 119.5(2) . . ? 
C85 C86 C87 113.6(3) . . ? 
C85 C86 H86 123.2 . . ? 
C87 C86 H86 123.2 . . ? 
C90 C89 C88 129.9(3) . . ? 
C90 C89 S11 110.0(2) . . ? 
C88 C89 S11 120.1(2) . . ? 
C96 C95 C94 112.7(3) . . ? 
C96 C95 H95 123.6 . . ? 
C94 C95 H95 123.6 . . ? 
C86 C85 C97 129.7(3) . . ? 
C86 C85 S10 110.2(2) . . ? 
C97 C85 S10 120.0(2) . . ? 
C92 C91 C90 113.2(3) . . ? 
C92 C91 H91 123.4 . . ? 
C90 C91 H91 123.4 . . ? 
C94 C93 C92 128.3(3) . . ? 
C94 C93 S12 110.1(2) . . ? 
C92 C93 S12 121.6(2) . . ? 
C103 C102 C101 114.1(3) . . ? 
C103 C102 H10A 108.7 . . ? 
C101 C102 H10A 108.7 . . ? 
C103 C102 H10B 108.7 . . ? 
C101 C102 H10B 108.7 . . ? 
H10A C102 H10B 107.6 . . ? 
C99 C98 C97 114.0(3) . . ? 
C99 C98 H98A 108.8 . . ? 
C97 C98 H98A 108.8 . . ? 
C99 C98 H98B 108.8 . . ? 
C97 C98 H98B 108.8 . . ? 
H98A C98 H98B 107.6 . . ? 
C100 C101 C102 113.1(3) . . ? 
C100 C101 H10C 109.0 . . ? 
C102 C101 H10C 109.0 . . ? 
C100 C101 H10D 109.0 . . ? 
C102 C101 H10D 109.0 . . ? 
H10C C101 H10D 107.8 . . ? 
C99 C100 C101 114.0(3) . . ? 
C99 C100 H10E 108.8 . . ? 
C101 C100 H10E 108.8 . . ? 
C99 C100 H10F 108.8 . . ? 
C101 C100 H10F 108.8 . . ? 
H10E C100 H10F 107.7 . . ? 
C98 C99 C100 112.3(3) . . ? 
C98 C99 H99A 109.1 . . ? 
C100 C99 H99A 109.1 . . ? 
C98 C99 H99B 109.1 . . ? 
C100 C99 H99B 109.1 . . ? 
H99A C99 H99B 107.9 . . ? 
C85 C97 C98 112.0(3) . . ? 
C85 C97 H97A 109.2 . . ? 
C98 C97 H97A 109.2 . . ? 
C85 C97 H97B 109.2 . . ? 
C98 C97 H97B 109.2 . . ? 
H97A C97 H97B 107.9 . . ? 
C102 C103 C104 113.2(3) . . ? 
C102 C103 H10G 108.9 . . ? 
C104 C103 H10G 108.9 . . ? 
C102 C103 H10H 108.9 . . ? 
C104 C103 H10H 108.9 . . ? 
H10G C103 H10H 107.8 . . ? 
C103 C104 H10I 109.5 . . ? 
C103 C104 H10J 109.5 . . ? 
H10I C104 H10J 109.5 . . ? 
C103 C104 H10K 109.5 . . ? 
H10I C104 H10K 109.5 . . ? 
H10J C104 H10K 109.5 . . ? 
C95 C96 C105 128.3(3) . . ? 
C95 C96 S12 111.1(3) . . ? 
C105 C96 S12 120.6(2) . . ? 
C107 C108 C109 113.8(3) . . ? 
C107 C108 H10L 108.8 . . ? 
C109 C108 H10L 108.8 . . ? 
C107 C108 H10M 108.8 . . ? 
C109 C108 H10M 108.8 . . ? 
H10L C108 H10M 107.7 . . ? 
C105 C106 C107 113.3(3) . . ? 
C105 C106 H10N 108.9 . . ? 
C107 C106 H10N 108.9 . . ? 
C105 C106 H10O 108.9 . . ? 
C107 C106 H10O 108.9 . . ? 
H10N C106 H10O 107.7 . . ? 
C108 C107 C106 113.3(3) . . ? 
C108 C107 H10P 108.9 . . ? 
C106 C107 H10P 108.9 . . ? 
C108 C107 H10Q 108.9 . . ? 
C106 C107 H10Q 108.9 . . ? 
H10P C107 H10Q 107.7 . . ? 
C96 C105 C106 113.2(3) . . ? 
C96 C105 H10R 108.9 . . ? 
C106 C105 H10R 108.9 . . ? 
C96 C105 H10S 108.9 . . ? 
C106 C105 H10S 108.9 . . ? 
H10R C105 H10S 107.7 . . ? 
C112 C111 C110 113.9(3) . . ? 
C112 C111 H11A 108.8 . . ? 
C110 C111 H11A 108.8 . . ? 
C112 C111 H11B 108.8 . . ? 
C110 C111 H11B 108.8 . . ? 
H11A C111 H11B 107.7 . . ? 
C110 C109 C108 113.5(3) . . ? 
C110 C109 H10T 108.9 . . ? 
C108 C109 H10T 108.9 . . ? 
C110 C109 H10U 108.9 . . ? 
C108 C109 H10U 108.9 . . ? 
H10T C109 H10U 107.7 . . ? 
C109 C110 C111 113.3(3) . . ? 
C109 C110 H11C 108.9 . . ? 
C111 C110 H11C 108.9 . . ? 
C109 C110 H11D 108.9 . . ? 
C111 C110 H11D 108.9 . . ? 
H11C C110 H11D 107.7 . . ? 
C111 C112 H11E 109.5 . . ? 
C111 C112 H11F 109.5 . . ? 
H11E C112 H11F 109.5 . . ? 
C111 C112 H11G 109.5 . . ? 
H11E C112 H11G 109.5 . . ? 
H11F C112 H11G 109.5 . . ? 
C88 C87 C86 113.6(3) . . ? 
C88 C87 H87 123.2 . . ? 
C86 C87 H87 123.2 . . ? 
C89 C90 C91 113.4(3) . . ? 
C89 C90 H90 123.3 . . ? 
C91 C90 H90 123.3 . . ? 
 
loop_ 
 _geom_torsion_atom_site_label_1 
 _geom_torsion_atom_site_label_2 
 _geom_torsion_atom_site_label_3 
 _geom_torsion_atom_site_label_4 
 _geom_torsion 
 _geom_torsion_site_symmetry_1 
 _geom_torsion_site_symmetry_2 
 _geom_torsion_site_symmetry_3 
 _geom_torsion_site_symmetry_4 
 _geom_torsion_publ_flag 
C5 S2 C8 C7 -0.4(3) . . . . ? 
C5 S2 C8 C9 176.5(3) . . . . ? 
C1 S1 C4 C3 -1.0(3) . . . . ? 
C1 S1 C4 C5 -179.7(3) . . . . ? 
C9 C10 C11 C12 0.9(4) . . . . ? 
C10 C11 C12 C21 178.5(3) . . . . ? 
C10 C11 C12 S3 -0.8(4) . . . . ? 
C9 S3 C12 C11 0.5(3) . . . . ? 
C9 S3 C12 C21 -178.9(3) . . . . ? 
C7 C6 C5 C4 -179.3(3) . . . . ? 
C7 C6 C5 S2 -0.4(4) . . . . ? 
C3 C4 C5 C6 176.4(4) . . . . ? 
S1 C4 C5 C6 -5.3(5) . . . . ? 
C3 C4 C5 S2 -2.5(5) . . . . ? 
S1 C4 C5 S2 175.86(18) . . . . ? 
C8 S2 C5 C6 0.4(3) . . . . ? 
C8 S2 C5 C4 179.5(3) . . . . ? 
C1 C13 C14 C15 176.1(3) . . . . ? 
C5 C4 C3 C2 179.4(3) . . . . ? 
S1 C4 C3 C2 0.9(4) . . . . ? 
C1 C2 C3 C4 -0.2(4) . . . . ? 
C9 C8 C7 C6 -176.2(3) . . . . ? 
S2 C8 C7 C6 0.3(4) . . . . ? 
C5 C6 C7 C8 0.1(4) . . . . ? 
C13 C14 C15 C16 -178.1(3) . . . . ? 
C14 C15 C16 C17 179.5(3) . . . . ? 
C3 C2 C1 C13 -178.3(3) . . . . ? 
C3 C2 C1 S1 -0.6(4) . . . . ? 
C14 C13 C1 C2 6.2(5) . . . . ? 
C14 C13 C1 S1 -171.3(2) . . . . ? 
C4 S1 C1 C2 0.9(3) . . . . ? 
C4 S1 C1 C13 178.9(3) . . . . ? 
C19 C18 C17 C16 -177.8(3) . . . . ? 
C15 C16 C17 C18 -176.1(3) . . . . ? 
C11 C10 C9 C8 -176.3(3) . . . . ? 
C11 C10 C9 S3 -0.5(4) . . . . ? 
C7 C8 C9 C10 177.1(4) . . . . ? 
S2 C8 C9 C10 0.8(5) . . . . ? 
C7 C8 C9 S3 1.7(5) . . . . ? 
S2 C8 C9 S3 -174.52(19) . . . . ? 
C12 S3 C9 C10 0.0(3) . . . . ? 
C12 S3 C9 C8 176.1(3) . . . . ? 
C17 C18 C19 C20 -174.8(3) . . . . ? 
C11 C12 C21 C22 -0.5(5) . . . . ? 
S3 C12 C21 C22 178.8(2) . . . . ? 
C25 C24 C23 C22 -175.6(3) . . . . ? 
C12 C21 C22 C23 -175.8(3) . . . . ? 
C24 C23 C22 C21 178.9(3) . . . . ? 
C25 C26 C27 C28 178.5(3) . . . . ? 
C23 C24 C25 C26 177.8(3) . . . . ? 
C27 C26 C25 C24 -177.2(3) . . . . ? 
C37 S6 C40 C39 1.4(3) . . . . ? 
C37 S6 C40 C49 179.3(3) . . . . ? 
C31 C30 C29 C41 176.5(3) . . . . ? 
C31 C30 C29 S4 0.2(4) . . . . ? 
C32 S4 C29 C30 0.1(3) . . . . ? 
C32 S4 C29 C41 -176.5(3) . . . . ? 
C33 C34 C35 C36 -0.6(4) . . . . ? 
C34 C35 C36 C37 179.6(3) . . . . ? 
C34 C35 C36 S5 0.0(4) . . . . ? 
C33 S5 C36 C35 0.4(3) . . . . ? 
C33 S5 C36 C37 -179.2(3) . . . . ? 
C29 C30 C31 C32 -0.5(4) . . . . ? 
C30 C31 C32 C33 -177.3(3) . . . . ? 
C30 C31 C32 S4 0.6(4) . . . . ? 
C29 S4 C32 C31 -0.4(3) . . . . ? 
C29 S4 C32 C33 177.7(3) . . . . ? 
C49 C40 C39 C38 -179.0(3) . . . . ? 
S6 C40 C39 C38 -1.4(4) . . . . ? 
C37 C38 C39 C40 0.6(4) . . . . ? 
C39 C38 C37 C36 178.7(3) . . . . ? 
C39 C38 C37 S6 0.5(4) . . . . ? 
C35 C36 C37 C38 178.4(4) . . . . ? 
S5 C36 C37 C38 -2.1(5) . . . . ? 
C35 C36 C37 S6 -3.5(5) . . . . ? 
S5 C36 C37 S6 176.04(18) . . . . ? 
C40 S6 C37 C38 -1.1(3) . . . . ? 
C40 S6 C37 C36 -179.5(3) . . . . ? 
C35 C34 C33 C32 -177.1(3) . . . . ? 
C35 C34 C33 S5 0.8(4) . . . . ? 
C31 C32 C33 C34 -179.0(4) . . . . ? 
S4 C32 C33 C34 3.3(5) . . . . ? 
C31 C32 C33 S5 3.3(5) . . . . ? 
S4 C32 C33 S5 -174.41(18) . . . . ? 
C36 S5 C33 C34 -0.7(3) . . . . ? 
C36 S5 C33 C32 177.4(2) . . . . ? 
C30 C29 C41 C42 -2.7(5) . . . . ? 
S4 C29 C41 C42 173.2(2) . . . . ? 
C47 C46 C45 C44 179.1(3) . . . . ? 
C45 C46 C47 C48 176.3(3) . . . . ? 
C42 C43 C44 C45 -178.0(3) . . . . ? 
C46 C45 C44 C43 177.4(3) . . . . ? 
C29 C41 C42 C43 -177.1(3) . . . . ? 
C44 C43 C42 C41 179.1(3) . . . . ? 
C49 C50 C51 C52 -177.9(3) . . . . ? 
C56 C55 C54 C53 -175.4(3) . . . . ? 
C55 C54 C53 C52 179.1(3) . . . . ? 
C39 C40 C49 C50 -2.3(6) . . . . ? 
S6 C40 C49 C50 -179.7(2) . . . . ? 
C51 C50 C49 C40 174.7(3) . . . . ? 
C54 C53 C52 C51 -175.8(3) . . . . ? 
C50 C51 C52 C53 176.1(3) . . . . ? 
C61 S8 C64 C63 -0.3(3) . . . . ? 
C61 S8 C64 C65 177.2(3) . . . . ? 
C65 S9 C68 C67 0.5(3) . . . . ? 
C65 S9 C68 C77 -176.8(3) . . . . ? 
C57 S7 C60 C59 0.4(3) . . . . ? 
C57 S7 C60 C61 -179.8(3) . . . . ? 
C63 C62 C61 C60 177.8(3) . . . . ? 
C63 C62 C61 S8 -0.9(4) . . . . ? 
C59 C60 C61 C62 177.3(4) . . . . ? 
S7 C60 C61 C62 -2.5(5) . . . . ? 
C59 C60 C61 S8 -4.2(5) . . . . ? 
S7 C60 C61 S8 176.04(19) . . . . ? 
C64 S8 C61 C62 0.7(3) . . . . ? 
C64 S8 C61 C60 -178.2(3) . . . . ? 
C65 C64 C63 C62 -177.3(3) . . . . ? 
S8 C64 C63 C62 -0.2(4) . . . . ? 
C61 C62 C63 C64 0.7(4) . . . . ? 
C61 C60 C59 C58 180.0(3) . . . . ? 
S7 C60 C59 C58 -0.2(4) . . . . ? 
C77 C68 C67 C66 175.9(3) . . . . ? 
S9 C68 C67 C66 -1.2(4) . . . . ? 
C65 C66 C67 C68 1.4(4) . . . . ? 
C67 C66 C65 C64 -177.7(3) . . . . ? 
C67 C66 C65 S9 -1.0(3) . . . . ? 
C63 C64 C65 C66 179.5(4) . . . . ? 
S8 C64 C65 C66 2.5(5) . . . . ? 
C63 C64 C65 S9 3.0(5) . . . . ? 
S8 C64 C65 S9 -174.01(19) . . . . ? 
C68 S9 C65 C66 0.3(3) . . . . ? 
C68 S9 C65 C64 177.4(3) . . . . ? 
C60 S7 C57 C58 -0.5(3) . . . . ? 
C60 S7 C57 C69 -179.8(3) . . . . ? 
C69 C57 C58 C59 179.7(3) . . . . ? 
S7 C57 C58 C59 0.4(4) . . . . ? 
C60 C59 C58 C57 -0.2(4) . . . . ? 
C58 C57 C69 C70 1.8(5) . . . . ? 
S7 C57 C69 C70 -179.1(2) . . . . ? 
C57 C69 C70 C71 175.2(3) . . . . ? 
C72 C71 C70 C69 -177.4(3) . . . . ? 
C70 C71 C72 C73 176.0(3) . . . . ? 
C74 C73 C72 C71 -176.3(3) . . . . ? 
C72 C73 C74 C75 -179.6(3) . . . . ? 
C73 C74 C75 C76 -175.3(3) . . . . ? 
C67 C68 C77 C78 -2.5(5) . . . . ? 
S9 C68 C77 C78 174.3(2) . . . . ? 
C81 C82 C83 C84 176.8(3) . . . . ? 
C83 C82 C81 C80 -179.5(3) . . . . ? 
C82 C81 C80 C79 177.9(3) . . . . ? 
C81 C80 C79 C78 -176.9(3) . . . . ? 
C68 C77 C78 C79 -176.5(3) . . . . ? 
C80 C79 C78 C77 179.0(3) . . . . ? 
C85 S10 C88 C87 -0.2(3) . . . . ? 
C85 S10 C88 C89 178.2(3) . . . . ? 
C89 S11 C92 C91 1.6(3) . . . . ? 
C89 S11 C92 C93 -179.3(3) . . . . ? 
C87 C88 C89 C90 -179.9(4) . . . . ? 
S10 C88 C89 C90 2.0(5) . . . . ? 
C87 C88 C89 S11 2.5(5) . . . . ? 
S10 C88 C89 S11 -175.64(18) . . . . ? 
C92 S11 C89 C90 -1.3(3) . . . . ? 
C92 S11 C89 C88 176.8(3) . . . . ? 
C93 C94 C95 C96 0.0(4) . . . . ? 
C87 C86 C85 C97 176.3(3) . . . . ? 
C87 C86 C85 S10 0.4(3) . . . . ? 
C88 S10 C85 C86 -0.1(3) . . . . ? 
C88 S10 C85 C97 -176.4(3) . . . . ? 
C93 C92 C91 C90 179.5(3) . . . . ? 
S11 C92 C91 C90 -1.5(4) . . . . ? 
C95 C94 C93 C92 179.0(3) . . . . ? 
C95 C94 C93 S12 0.3(4) . . . . ? 
C91 C92 C93 C94 176.4(4) . . . . ? 
S11 C92 C93 C94 -2.5(5) . . . . ? 
C91 C92 C93 S12 -5.1(5) . . . . ? 
S11 C92 C93 S12 176.03(19) . . . . ? 
C96 S12 C93 C94 -0.4(3) . . . . ? 
C96 S12 C93 C92 -179.2(3) . . . . ? 
C103 C102 C101 C100 -178.6(3) . . . . ? 
C102 C101 C100 C99 178.0(3) . . . . ? 
C97 C98 C99 C100 178.7(3) . . . . ? 
C101 C100 C99 C98 -176.4(3) . . . . ? 
C86 C85 C97 C98 0.9(5) . . . . ? 
S10 C85 C97 C98 176.4(2) . . . . ? 
C99 C98 C97 C85 -174.9(3) . . . . ? 
C101 C102 C103 C104 177.6(3) . . . . ? 
C94 C95 C96 C105 179.5(3) . . . . ? 
C94 C95 C96 S12 -0.3(4) . . . . ? 
C93 S12 C96 C95 0.4(3) . . . . ? 
C93 S12 C96 C105 -179.4(3) . . . . ? 
C109 C108 C107 C106 178.4(3) . . . . ? 
C105 C106 C107 C108 -176.5(3) . . . . ? 
C95 C96 C105 C106 3.4(5) . . . . ? 
S12 C96 C105 C106 -176.7(2) . . . . ? 
C107 C106 C105 C96 175.6(3) . . . . ? 
C107 C108 C109 C110 -176.6(3) . . . . ? 
C108 C109 C110 C111 -179.2(3) . . . . ? 
C112 C111 C110 C109 -176.2(3) . . . . ? 
C89 C88 C87 C86 -177.8(3) . . . . ? 
S10 C88 C87 C86 0.5(4) . . . . ? 
C85 C86 C87 C88 -0.6(4) . . . . ? 
C88 C89 C90 C91 -177.2(3) . . . . ? 
S11 C89 C90 C91 0.7(4) . . . . ? 
C92 C91 C90 C89 0.6(4) . . . . ? 
 
_diffrn_measured_fraction_theta_max    0.997 
_diffrn_reflns_theta_full              28.00 
_diffrn_measured_fraction_theta_full   0.999 
_refine_diff_density_max    0.533 
_refine_diff_density_min   -0.551 
_refine_diff_density_rms    0.076 
