# Supplementary material for: Polymorphism of dioctyl-terthiophene within thin films: The role of the first monolayer
Source: Chem Phys Lett. 2015 Jun 16;630:12–7. doi: 10.1016/j.cplett.2015.04.027 (PMC6472291; doi:10.1016/j.cplett.2015.04.027)
Supplement: Supplementary file 4 [file mmc4.zip › mmc4/DOTT_b-phase.cif]

#######################################################################
#
#                 Cambridge Crystallographic Data Centre
#                                CCDC 
#
#######################################################################
#
# If this CIF has been generated directly or indirectly from an entry in the 
# Cambridge Structural Database, then it will include bibliographic, chemical, 
# crystal, experimental, refinement or atomic coordinate data resulting from 
# the CCDC's data processing and validation procedures. Files generated from 
# CSD entries are Copyright 2014 Cambridge Crystallographic Data Centre. They 
# may be used in bona fide research applications only, and may not be copied or 
# further disseminated in any form, whether machine-readable or not, except for 
# the purposes of generating routine backup copies on your local computer 
# system.
# 
# Files arising from any other source may also contain material that is the 
# copyright of third parties, including the originator, and you should check 
# with the originator concerning the permitted uses of the information 
# contained in this CIF.
#
# For further information on the CCDC and the free tools enCIFer and Mercury
# for validating and visualising CIF files, please visit www.ccdc.cam.ac.uk
#
#######################################################################

data_00000001
_symmetry_cell_setting           triclinic
_symmetry_space_group_name_H-M   'P 1'
_symmetry_Int_Tables_number      1
loop_
_symmetry_equiv_pos_site_id
_symmetry_equiv_pos_as_xyz
1 x,y,z
_cell_length_a                   5.59
_cell_length_b                   7.56
_cell_length_c                   32.4
_cell_angle_alpha                90
_cell_angle_beta                 90
_cell_angle_gamma                90
_cell_volume                     1369.24
loop_
_atom_site_label
_atom_site_type_symbol
_atom_site_fract_x
_atom_site_fract_y
_atom_site_fract_z
C C 0.516458 0.218519 0.62642
C C 0.328444 0.128571 0.608611
C C 0.549016 0.194577 0.549321
C C 0.345259 0.115212 0.565154
C C 0.624508 0.208995 0.506914
C C 0.832021 0.281878 0.490741
C C 0.836673 0.283862 0.447284
C C 0.632916 0.212302 0.429444
C C 0.566369 0.201058 0.386543
C C 0.366726 0.121825 0.369198
C C 0.548658 0.230423 0.309383
C C 0.35814 0.138095 0.325772
C C 0.550805 0.265476 0.670926
C C 0.768336 0.183466 0.69284
C C 0.795349 0.252513 0.736944
C C 1.00805 0.176984 0.76071
C C 1.0347 0.255952 0.803858
C C 1.24329 0.180688 0.828704
C C 1.26351 0.259259 0.872006
C C 1.4678 0.181614 0.8975
C C 0.589445 0.281614 0.265278
C C 0.804293 0.196429 0.243148
C C 0.829696 0.264021 0.19892
C C 1.04472 0.191534 0.175216
C C 1.06744 0.270635 0.132006
C C 1.28229 0.205026 0.107346
C C 1.29696 0.286111 0.0641975
C C 1.51181 0.223545 0.0390123
S S 0.716816 0.286243 0.589012
S S 0.437746 0.139683 0.467407
S S 0.741145 0.296429 0.34821
H H 0.188551 0.0759259 0.625401
H H 0.218784 0.0527778 0.547099
H H 0.969589 0.329894 0.508796
H H 0.977818 0.33373 0.43037
H H 0.237388 0.0574074 0.386265
H H 0.222182 0.0858466 0.307994
H H 0.393918 0.224471 0.687253
H H 0.582826 0.405026 0.671173
H H 0.926476 0.215476 0.675802
H H 0.742039 0.0433862 0.69429
H H 0.635778 0.220503 0.75358
H H 0.826118 0.391799 0.734444
H H 1.1678 0.203704 0.743611
H H 0.977818 0.0380952 0.764321
H H 0.872987 0.231349 0.820586
H H 1.0703 0.393915 0.799784
H H 1.40572 0.207407 0.812407
H H 1.21181 0.0419312 0.832191
H H 1.09911 0.23545 0.887994
H H 1.30018 0.397354 0.868364
H H 1.43828 0.0431217 0.901914
H H 1.47496 0.246164 0.926852
H H 1.63345 0.20119 0.881574
H H 0.431843 0.247222 0.248333
H H 0.629159 0.419974 0.266142
H H 0.964043 0.227249 0.259846
H H 0.775492 0.0566138 0.242006
H H 0.671199 0.228571 0.182346
H H 0.856708 0.403836 0.201204
H H 1.20394 0.221296 0.192191
H H 1.01968 0.0519841 0.171821
H H 0.908766 0.238624 0.115123
H H 1.09231 0.409921 0.136111
H H 1.44186 0.238095 0.123858
H H 1.26261 0.0652116 0.103642
H H 1.13757 0.252116 0.0477469
H H 1.31682 0.425794 0.0682407
H H 1.49946 0.0838624 0.0341667
H H 1.67317 0.253175 0.0553704
H H 1.51324 0.289815 0.00984568
C C 0.0194991 0.689021 0.624475
C C -0.168873 0.778439 0.606759
C C 0.0495528 0.711376 0.547284
C C -0.153667 0.790741 0.563272
C C 0.12415 0.69828 0.504784
C C 0.330769 0.626058 0.488179
C C 0.335063 0.627778 0.444691
C C 0.131306 0.701587 0.427222
C C 0.0651163 0.717593 0.384383
C C -0.134705 0.79828 0.3675
C C 0.0481216 0.697222 0.307037
C C -0.142755 0.787037 0.323981
C C 0.0565295 0.644444 0.669105
C C 0.26619 0.737169 0.691049
C C 0.294991 0.674471 0.735617
C C 0.501968 0.760185 0.759074
C C 0.535242 0.684392 0.802407
C C 0.738998 0.767989 0.826975
C C 0.768336 0.688095 0.870031
C C 0.968515 0.771958 0.895401
C C 0.0924866 0.653439 0.262531
C C 0.299106 0.751852 0.24108
C C 0.337925 0.686508 0.196944
C C 0.540608 0.778968 0.173735
C C 0.582826 0.702381 0.130741
C C 0.781932 0.792989 0.106358
C C 0.817352 0.714021 0.0633642
C C 1.01467 0.803439 0.0382716
S S 0.218784 0.62037 0.586914
S S -0.0629696 0.771164 0.465617
S S 0.240429 0.627116 0.345494
H H -0.30805 0.831481 0.623611
H H -0.281038 0.852513 0.545278
H H 0.468157 0.575926 0.505957
H H 0.47585 0.578968 0.4275
H H -0.26458 0.860317 0.384938
H H -0.278712 0.841005 0.306512
H H 0.0858676 0.504894 0.671173
H H -0.101073 0.690344 0.684506
H H 0.234347 0.87672 0.69108
H H 0.427013 0.705291 0.674722
H H 0.323614 0.534524 0.735247
H H 0.134884 0.712037 0.751451
H H 0.4678 0.899074 0.761605
H H 0.662254 0.73373 0.74213
H H 0.570483 0.545767 0.79963
H H 0.374061 0.712434 0.818981
H H 0.703936 0.906481 0.830154
H H 0.901073 0.743254 0.810401
H H 0.806082 0.550132 0.866698
H H 0.605009 0.712302 0.886265
H H 1.13614 0.750926 0.880247
H H 0.973166 0.712831 0.925401
H H 0.936494 0.910979 0.898364
H H 0.129517 0.514815 0.260679
H H -0.065653 0.694841 0.246636
H H 0.258318 0.890079 0.240278
H H 0.459392 0.727249 0.25821
H H 0.37746 0.548148 0.198148
H H 0.176923 0.715608 0.180401
H H 0.49678 0.916138 0.17071
H H 0.701073 0.759656 0.191142
H H 0.628086 0.565608 0.134012
H H 0.421109 0.722884 0.113735
H H 0.738283 0.930026 0.103117
H H 0.945081 0.774074 0.123086
H H 0.861717 0.577116 0.0667284
H H 0.653667 0.73373 0.0468827
H H 1.18247 0.787037 0.0536728
H H 0.97585 0.941402 0.0352778
H H 1.02379 0.744444 0.00830247

#END
