# Supplementary material for: Polymorphism of dioctyl-terthiophene within thin films: The role of the first monolayer
Source: Chem Phys Lett. 2015 Jun 16;630:12–7. doi: 10.1016/j.cplett.2015.04.027 (PMC6472291; doi:10.1016/j.cplett.2015.04.027)
Supplement: Supplementary file 5 [file mmc5.zip › mmc5/DOTT_s-phase.cif]

#######################################################################
#
#                 Cambridge Crystallographic Data Centre
#                                CCDC 
#
#######################################################################
#
# If this CIF has been generated directly or indirectly from an entry in the 
# Cambridge Structural Database, then it will include bibliographic, chemical, 
# crystal, experimental, refinement or atomic coordinate data resulting from 
# the CCDC's data processing and validation procedures. Files generated from 
# CSD entries are Copyright 2014 Cambridge Crystallographic Data Centre. They 
# may be used in bona fide research applications only, and may not be copied or 
# further disseminated in any form, whether machine-readable or not, except for 
# the purposes of generating routine backup copies on your local computer 
# system.
# 
# Files arising from any other source may also contain material that is the 
# copyright of third parties, including the originator, and you should check 
# with the originator concerning the permitted uses of the information 
# contained in this CIF.
#
# For further information on the CCDC and the free tools enCIFer and Mercury
# for validating and visualising CIF files, please visit www.ccdc.cam.ac.uk
#
#######################################################################

data_00000001
_symmetry_cell_setting           triclinic
_symmetry_space_group_name_H-M   'P 1'
_symmetry_Int_Tables_number      1
loop_
_symmetry_equiv_pos_site_id
_symmetry_equiv_pos_as_xyz
1 x,y,z
_cell_length_a                   5.43
_cell_length_b                   7.71
_cell_length_c                   33.2
_cell_angle_alpha                90
_cell_angle_beta                 90
_cell_angle_gamma                90
_cell_volume                     1389.93
loop_
_atom_site_label
_atom_site_type_symbol
_atom_site_fract_x
_atom_site_fract_y
_atom_site_fract_z
C C 0.725046 0.496498 0.3025
C C 0.535912 0.590013 0.319729
C C 0.755617 0.51725 0.377892
C C 0.551565 0.601167 0.362169
C C 0.828913 0.501686 0.419488
C C 1.03646 0.424903 0.436175
C C 1.0361 0.425292 0.478645
C C 0.828177 0.501946 0.495181
C C 0.755064 0.517121 0.536807
C C 0.550276 0.599481 0.552741
C C 0.727072 0.494682 0.612199
C C 0.535912 0.5869 0.595151
C C 0.757459 0.448508 0.259096
C C 0.971823 0.53463 0.236325
C C 0.989503 0.470428 0.192831
C C 1.2035 0.545914 0.168554
C C 1.22597 0.466407 0.126476
C C 1.43831 0.537873 0.101205
C C 1.45562 0.452918 0.0597289
C C 1.66501 0.52179 0.0335843
C C 0.765193 0.449935 0.655633
C C 0.978085 0.542412 0.67741
C C 1.0046 0.481453 0.720994
C C 1.21252 0.568482 0.744548
C C 1.23462 0.501946 0.787831
C C 1.44052 0.586511 0.812289
C C 1.45175 0.519974 0.855602
C C 1.65783 0.599741 0.880753
S S 0.92523 0.423217 0.339247
S S 0.636096 0.577173 0.457289
S S 0.926888 0.423735 0.575211
H H 0.396317 0.646433 0.303223
H H 0.423757 0.66537 0.379669
H H 1.17716 0.372633 0.419157
H H 1.1768 0.373671 0.495753
H H 0.421363 0.663554 0.535422
H H 0.39558 0.641634 0.611807
H H 0.784715 0.311154 0.257741
H H 0.594475 0.494423 0.244428
H H 0.944015 0.671984 0.236145
H H 1.13941 0.501427 0.251386
H H 1.00976 0.332425 0.193434
H H 0.824678 0.512581 0.178133
H H 1.17587 0.68275 0.165482
H H 1.36961 0.516732 0.184488
H H 1.25212 0.329572 0.129789
H H 1.06022 0.498962 0.110783
H H 1.41179 0.674319 0.097259
H H 1.60589 0.510246 0.116928
H H 1.48232 0.316602 0.0638554
H H 1.28785 0.48262 0.0443072
H H 1.83757 0.495071 0.0478614
H H 1.64457 0.658885 0.0297892
H H 1.65967 0.459792 0.00475904
H H 0.798711 0.313359 0.65738
H H 0.601657 0.492607 0.670633
H H 0.943646 0.679118 0.677289
H H 1.1453 0.512192 0.661867
H H 1.03812 0.344747 0.720723
H H 0.837017 0.516083 0.735934
H H 1.17864 0.705188 0.745392
H H 1.3814 0.538392 0.729488
H H 1.26832 0.36524 0.786777
H H 1.06556 0.534112 0.80259
H H 1.41031 0.723606 0.812892
H H 1.61142 0.554345 0.798102
H H 1.47845 0.38249 0.854789
H H 1.28195 0.556291 0.869639
H H 1.83204 0.566796 0.867801
H H 1.64843 0.550584 0.910843
H H 1.63738 0.737743 0.881235
C C 0.22523 0.0239948 0.294639
C C 0.0338858 -0.0683528 0.311627
C C 0.253591 0.000129702 0.37
C C 0.0486188 -0.0817121 0.354036
C C 0.32744 0.014786 0.411566
C C 0.536096 0.09131 0.427982
C C 0.537385 0.0916991 0.470452
C C 0.330018 0.0151751 0.487259
C C 0.257827 -0.000129702 0.528916
C C 0.0541436 -0.0841764 0.544789
C C 0.228177 0.0217899 0.604307
C C 0.0388582 -0.0721141 0.587199
C C 0.262615 0.0702983 0.251265
C C 0.481584 -0.0155642 0.229699
C C 0.507182 0.0470817 0.186205
C C 0.717864 -0.0365759 0.16262
C C 0.742173 0.0322957 0.119608
C C 0.94954 -0.0513619 0.0953012
C C 0.963168 0.0146563 0.0519578
C C 1.1663 -0.0700389 0.0269578
C C 0.258748 0.0714656 0.647651
C C 0.47698 -0.00843061 0.670633
C C 0.487661 0.0559014 0.714187
C C 0.705709 -0.011284 0.738795
C C 0.714917 0.0647211 0.781355
C C 0.932413 0.00311284 0.806777
C C 0.932597 0.0817121 0.849066
C C 1.14715 0.0228275 0.875392
S S 0.425599 0.0940337 0.331657
S S 0.136464 -0.0603113 0.449608
S S 0.427624 0.0946822 0.56744
H H -0.106814 -0.122568 0.29494
H H -0.0802947 -0.145914 0.371325
H H 0.676427 0.142802 0.410783
H H 0.678637 0.143709 0.48738
H H -0.0736648 -0.149027 0.52738
H H -0.100737 -0.128275 0.603795
H H 0.098895 0.0350195 0.235301
H H 0.302947 0.206096 0.251235
H H 0.646961 0.0150454 0.245693
H H 0.449908 -0.152529 0.229127
H H 0.338674 0.019585 0.170783
H H 0.547882 0.18275 0.187741
H H 0.886556 -0.0119326 0.178253
H H 0.678269 -0.172244 0.160512
H H 0.572192 0.00920882 0.104217
H H 0.785635 0.167315 0.122018
H H 1.12081 -0.0238651 0.10988
H H 0.912707 -0.187549 0.094006
H H 0.790239 -0.0105058 0.0376506
H H 1.00479 0.150195 0.053494
H H 1.13204 -0.206355 0.0246386
H H 1.34052 -0.0491569 0.0412349
H H 1.16888 -0.0138781 -0.00253012
H H 0.0939227 0.0346304 0.663102
H H 0.295948 0.207782 0.647139
H H 0.644383 0.0263294 0.655693
H H 0.453407 -0.146174 0.671114
H H 0.321915 0.0163424 0.728976
H H 0.509392 0.193645 0.71256
H H 0.872376 0.022179 0.723464
H H 0.68453 -0.148768 0.741687
H H 0.548619 0.0294423 0.796596
H H 0.736096 0.201946 0.777922
H H 1.09963 0.0391699 0.791898
H H 0.917127 -0.13463 0.80994
H H 0.764641 0.0457847 0.863705
H H 0.951013 0.218936 0.845422
H H 1.13665 -0.114397 0.87991
H H 1.13812 0.0872892 0.903886
H H 1.31731 0.0542153 0.860843

#END
