# Supplementary material for: Polymorphism of dioctyl-terthiophene within thin films: The role of the first monolayer
Source: Chem Phys Lett. 2015 Jun 16;630:12–7. doi: 10.1016/j.cplett.2015.04.027 (PMC6472291; doi:10.1016/j.cplett.2015.04.027)
Supplement: Supplementary file 6 [file mmc6.zip]

Archive with 5 entries (2 files):
- mmc6/
- mmc6/DOTT_ml_phase.cif
- __MACOSX/
- __MACOSX/mmc6/
- __MACOSX/mmc6/._DOTT_ml_phase.cif
