# Supplementary material for: Polymorphism of dioctyl-terthiophene within thin films: The role of the first monolayer
Source: Chem Phys Lett. 2015 Jun 16;630:12–7. doi: 10.1016/j.cplett.2015.04.027 (PMC6472291; doi:10.1016/j.cplett.2015.04.027)
Supplement: Supplementary file 6 [file mmc6.zip › mmc6/DOTT_ml_phase.cif]

#######################################################################
#
#                 Cambridge Crystallographic Data Centre
#                                CCDC 
#
#######################################################################
#
# If this CIF has been generated directly or indirectly from an entry in the 
# Cambridge Structural Database, then it will include bibliographic, chemical, 
# crystal, experimental, refinement or atomic coordinate data resulting from 
# the CCDC's data processing and validation procedures. Files generated from 
# CSD entries are Copyright 2014 Cambridge Crystallographic Data Centre. They 
# may be used in bona fide research applications only, and may not be copied or 
# further disseminated in any form, whether machine-readable or not, except for 
# the purposes of generating routine backup copies on your local computer 
# system.
# 
# Files arising from any other source may also contain material that is the 
# copyright of third parties, including the originator, and you should check 
# with the originator concerning the permitted uses of the information 
# contained in this CIF.
#
# For further information on the CCDC and the free tools enCIFer and Mercury
# for validating and visualising CIF files, please visit www.ccdc.cam.ac.uk
#
#######################################################################

data_00000001
_symmetry_cell_setting           triclinic
_symmetry_space_group_name_H-M   'P 1'
_symmetry_Int_Tables_number      1
loop_
_symmetry_equiv_pos_site_id
_symmetry_equiv_pos_as_xyz
1 x,y,z
_cell_length_a                   5.52
_cell_length_b                   7.71
_cell_length_c                   32.6
_cell_angle_alpha                90
_cell_angle_beta                 90
_cell_angle_gamma                90
_cell_volume                     1387.43
loop_
_atom_site_label
_atom_site_type_symbol
_atom_site_fract_x
_atom_site_fract_y
_atom_site_fract_z
C C -0.322826 0.549287 0.355521
C C -0.512681 0.641505 0.372331
C C -0.299094 0.576265 0.432178
C C -0.500725 0.65668 0.41546
C C -0.228623 0.563684 0.474663
C C -0.0233696 0.490272 0.492055
C C -0.0248188 0.493256 0.535307
C C -0.230978 0.569131 0.551748
C C -0.30471 0.587678 0.593957
C C -0.506703 0.671466 0.609509
C C -0.335688 0.571855 0.670706
C C -0.522826 0.662776 0.65273
C C -0.282609 0.502075 0.311472
C C -0.0740942 0.595331 0.289294
C C -0.0423913 0.530869 0.245307
C C 0.162862 0.617899 0.221534
C C 0.197283 0.542931 0.178528
C C 0.399094 0.628016 0.153528
C C 0.42663 0.549546 0.110706
C C 0.625725 0.633074 0.0849387
C C -0.302355 0.528016 0.715153
C C -0.0902174 0.616213 0.737515
C C -0.0657609 0.552918 0.781748
C C 0.142935 0.63463 0.805767
C C 0.170109 0.559533 0.848926
C C 0.376812 0.637873 0.874018
C C 0.397101 0.559533 0.916994
C C 0.603261 0.63476 0.942638
S S -0.126993 0.481453 0.393681
S S -0.421014 0.63917 0.512761
S S -0.136957 0.497536 0.63365
H H -0.650543 0.694423 0.355
H H -0.628986 0.721012 0.432761
H H 0.116667 0.438521 0.475
H H 0.113949 0.443839 0.553006
H H -0.63279 0.733982 0.59138
H H -0.661413 0.719066 0.669264
H H -0.24692 0.365759 0.310184
H H -0.443659 0.542023 0.295828
H H -0.111594 0.731388 0.28865
H H 0.0898551 0.568742 0.305644
H H -0.00688406 0.394553 0.246319
H H -0.206341 0.562516 0.229448
H H 0.123188 0.753307 0.218834
H H 0.326812 0.595331 0.23819
H H 0.238225 0.407912 0.181503
H H 0.0322464 0.566926 0.162301
H H 0.359239 0.763165 0.150399
H H 0.56558 0.606744 0.169571
H H 0.467391 0.414527 0.113988
H H 0.25942 0.571855 0.0949387
H H 0.797101 0.614008 0.0995706
H H 0.590942 0.769001 0.0820245
H H 0.628623 0.574838 0.0551534
H H -0.275906 0.390791 0.71727
H H -0.461957 0.575227 0.730061
H H -0.119928 0.753307 0.73773
H H 0.0731884 0.584176 0.721595
H H -0.038587 0.415564 0.781166
H H -0.228804 0.590402 0.797147
H H 0.11087 0.771077 0.808252
H H 0.306703 0.607134 0.789448
H H 0.201449 0.423087 0.846196
H H 0.00634058 0.589883 0.864939
H H 0.346558 0.774449 0.876902
H H 0.54221 0.610246 0.85819
H H 0.425725 0.422827 0.913957
H H 0.232246 0.589754 0.932699
H H 0.772645 0.607523 0.928037
H H 0.601087 0.577432 0.972515
H H 0.580435 0.772114 0.945337
C C 0.176993 0.0798962 0.35954
C C -0.0108696 -0.0127108 0.376871
C C 0.202536 0.0597925 0.436319
C C 0.00217391 -0.0238651 0.420092
C C 0.272826 0.0771725 0.478712
C C 0.477899 0.152529 0.495613
C C 0.475725 0.155383 0.538865
C C 0.268659 0.0824903 0.555767
C C 0.194565 0.0712062 0.598067
C C -0.00815217 -0.00869001 0.61454
C C 0.165399 0.101038 0.674601
C C -0.0233696 0.00817121 0.657638
C C 0.211413 0.126978 0.315337
C C 0.427899 0.0444877 0.292914
C C 0.448913 0.109339 0.248742
C C 0.661775 0.0342412 0.224632
C C 0.685507 0.111154 0.181564
C C 0.894746 0.0374838 0.156288
C C 0.912681 0.11751 0.113497
C C 1.11793 0.0433204 0.087454
C C 0.201449 0.150843 0.71862
C C 0.41558 0.0654994 0.741074
C C 0.440399 0.131647 0.785092
C C 0.651268 0.0535668 0.809172
C C 0.672101 0.1262 0.852669
C C 0.882971 0.053048 0.877669
C C 0.891304 0.123606 0.921503
C C 1.10199 0.0539559 0.946963
S S 0.372645 0.152529 0.397239
S S 0.0791667 0.007393 0.517239
S S 0.363949 0.167445 0.636748
H H -0.148007 -0.0686122 0.359877
H H -0.124638 -0.087808 0.437761
H H 0.618297 0.201686 0.478252
H H 0.614493 0.206615 0.556258
H H -0.134964 -0.0738003 0.597117
H H -0.1625 -0.0440986 0.674785
H H 0.0505435 0.0898833 0.299264
H H 0.248551 0.263165 0.31546
H H 0.590761 0.076524 0.309049
H H 0.400362 -0.0928664 0.292086
H H 0.285326 0.0762646 0.232945
H H 0.479348 0.246174 0.250583
H H 0.825181 0.0600519 0.241196
H H 0.629891 -0.101946 0.221227
H H 0.520471 0.0867704 0.165368
H H 0.722101 0.246433 0.185491
H H 1.06051 0.0618677 0.17227
H H 0.861957 -0.0983139 0.152454
H H 0.74529 0.095201 0.0978221
H H 0.950181 0.252529 0.117607
H H 1.08768 -0.0922179 0.082546
H H 1.28659 0.0613489 0.103037
H H 1.12319 0.10882 0.0585276
H H 0.0396739 0.117769 0.734908
H H 0.242391 0.286511 0.718098
H H 0.578986 0.093904 0.724724
H H 0.383152 -0.0712062 0.742239
H H 0.276268 0.102205 0.801104
H H 0.475725 0.267834 0.782914
H H 0.815942 0.0806744 0.793098
H H 0.618841 -0.0828794 0.811748
H H 0.507428 0.0976654 0.86862
H H 0.705072 0.262257 0.84954
H H 1.04891 0.0859922 0.862577
H H 0.858152 -0.0843061 0.879632
H H 0.725725 0.0893645 0.936534
H H 0.915761 0.26096 0.919202
H H 1.08478 -0.0836576 0.950092
H H 1.09946 0.11284 0.976687
H H 1.2692 0.0837873 0.931963

#END
